# Supplementary material for: Assessing physical activity, mental health, and quality of life among older adults in Tehran, Iran: A cross-sectional study
Source: PLoS One. 2025 Apr 21;20(4):e0317337. doi: 10.1371/journal.pone.0317337 (PMC12011300; doi:10.1371/journal.pone.0317337)
Supplement: S1 File — (XLSX) [file pone.0317337.s002.xlsx]

## Sheet: Data_PONE-D-23-40213R1
Gender	Age	MaritalS	Employment	Education	Region	Met	Somatic	Anxiety	SocialDy	Depression	GHQ	Physical	Psychologic	SocialRe	Health	WHOQOL
Male	70	Married	Not employed	primary education	North	1500	5	5	3	5	18	12	12	18	15	57
Male	72	Widow	Employed	primary education	North	1555	5	5	3	6	19	13	13	12	16	54
Male	77	Widow	Not employed	primary education	North	1600	5	5	3	6	19	15	15	15	15	60
Male	73	Widow	Employed	primary education	North	1653	5	5	3	6	19	16	15	16	15	62
Male	71	Widow	Employed	high school education or diplom	North	1764	5	5	3	6	19	16	15	15	15	61
Male	77	Married	Employed	primary education	North	1543	6	6	2	4	18	16	15	16	15	62
Male	78	Married	Employed	primary education	North	1551	6	6	2	4	18	15	16	16	15	62
Female	63	Married	Not employed	primary education	North	1504	6	6	2	4	18	14	15	16	15	60
Male	77	Married	Employed	primary education	North	1578	6	6	2	4	18	14	15	15	15	59
Male	69	Widow	Employed	primary education	North	1458	4	4	2	4	14	14	16	14	16	60
Male	69	Widow	Employed	primary education	North	2653	4	4	2	4	14	13	15	14	15	57
Male	60	Widow	Not employed	primary education	North	2437	4	4	4	3	15	13	16	14	15	58
Male	72	Married	Employed	primary education	North	3245	4	5	4	3	16	15	16	13	16	60
Female	69	Widow	Not employed	high school education or diplom	North	2546	4	5	4	3	16	15	16	13	15	59
Male	63	Divorced	Not employed	bachelor	North	2176	4	5	4	3	16	15	15	15	16	61
Male	79	Divorced	Not employed	Master degree and PhD	North	2678	3	5	4	3	15	16	14	15	16	61
Male	62	Divorced	Employed	bachelor	North	1896	3	5	4	3	15	15	14	15	16	60
Male	75	Divorced	Employed	bachelor	North	1849	3	6	5	2	16	16	14	16	15	61
Male	60	Widow	Employed	high school education or diplom	North	1864	3	6	5	2	16	16	13	15	14	58
Male	61	Widow	Employed	high school education or diplom	North	1569	3	6	3	5	17	15	13	16	14	58
Male	62	Married	Employed	primary education	North	1876	3	6	3	6	18	15	15	16	14	60
Male	69	Married	Not employed	primary education	North	1579	2	4	3	6	15	13	15	15	13	56
Male	63	Married	Not employed	primary education	North	1876	2	4	3	6	15	15	15	15	13	58
Male	68	Married	Not employed	primary education	North	1954	2	4	3	6	15	10	16	13	15	54
Male	61	Married	Not employed	primary education	North	1874	2	4	2	6	14	9	15	15	15	54
Male	76	Married	Employed	primary education	North	1954	2	4	4	6	16	8	16	10	15	49
Male	73	Married	Employed	primary education	North	1894	2	4	4	6	16	14	16	14	15	59
Male	67	Widow	Employed	high school education or diplom	North	1974	4	3	4	6	17	14	16	14	16	60
Male	78	Married	Employed	primary education	North	1345	4	3	4	6	17	15	15	14	17	61
Male	77	Married	Employed	primary education	North	2134	4	3	4	4	15	15	15	14	16	60
Female	62	Married	Employed	primary education	North	1954	4	3	4	4	15	15	15	15	16	61
Female	60	Married	Employed	primary education	North	2348	4	3	3	6	16	15	14	15	15	59
Female	61	Widow	Employed	high school education or diplom	North	3456	4	3	3	6	16	15	14	15	15	59
Female	63	Widow	Employed	high school education or diplom	North	3456	5	2	3	6	16	15	14	15	15	59
Male	72	Widow	Not employed	high school education or diplom	North	3214	5	2	3	4	14	15	14	15	14	58
Male	74	Married	Not employed	primary education	North	2345	5	2	3	4	14	16	14	15	14	59
Male	63	Married	Not employed	primary education	North	2678	5	2	3	4	14	15	15	15	14	59
Male	64	Married	Not employed	primary education	North	2346	5	2	2	4	13	15	15	16	14	60
Female	60	Divorced	Not employed	bachelor	North	2318	5	2	2	4	13	16	15	15	14	60
Male	64	Divorced	Not employed	bachelor	North	2315	6	4	2	4	16	15	15	15	15	60
Male	62	Married	Not employed	primary education	North	1876	6	4	2	3	15	16	15	16	15	62
Female	63	Divorced	Not employed	Master degree and PhD	North	1506	6	4	2	3	15	16	15	15	15	61
Male	67	Divorced	Not employed	Master degree and PhD	North	1764	6	4	2	3	15	16	15	16	15	62
Male	77	Divorced	Not employed	Master degree and PhD	North	2654	6	4	4	3	17	15	16	16	15	62
Female	61	Divorced	Not employed	Master degree and PhD	North	3219	6	4	4	3	17	14	15	16	15	60
Female	67	Married	Not employed	primary education	North	3567	6	5	4	3	18	14	15	15	15	59
Male	77	Married	Employed	primary education	North	2348	6	5	4	2	17	14	16	14	16	60
Female	70	Married	Employed	primary education	North	3401	6	5	4	2	17	13	15	14	15	57
Female	69	Married	Employed	primary education	North	2371	4	5	4	2	15	13	16	14	15	58
Male	73	Married	Employed	primary education	North	1865	4	5	5	2	16	15	16	13	16	60
Male	77	Married	Employed	primary education	North	2356	4	5	5	2	16	15	16	13	15	59
Female	73	Married	Employed	primary education	North	4542	4	6	5	2	17	15	15	15	16	61
Male	69	Widow	Employed	high school education or diplom	North	1876	4	6	5	4	19	16	14	15	16	61
Female	76	Married	Employed	primary education	North	1654	4	6	5	4	19	15	14	15	16	60
Male	77	Married	Not employed	primary education	North	1678	4	6	5	4	19	16	14	16	15	61
Male	79	Married	Not employed	primary education	North	1978	4	6	6	4	20	16	13	15	14	58
Female	72	Married	Employed	primary education	North	1678	4	6	6	4	20	15	13	16	14	58
Male	77	Married	Employed	primary education	North	1987	5	6	6	4	21	15	15	16	14	60
Female	77	Married	Employed	primary education	North	1789	5	6	6	5	22	13	15	15	13	56
Male	72	Married	Employed	primary education	North	2136	5	6	6	5	22	15	15	15	13	58
Male	76	Married	Employed	primary education	North	1976	5	4	6	5	20	10	16	13	15	54
Female	72	Married	Employed	primary education	North	1864	5	4	6	5	20	9	15	15	15	54
Male	69	Married	Employed	primary education	North	2359	5	5	6	5	21	8	16	10	15	49
Male	72	Widow	Employed	high school education or diplom	North	4595	5	5	6	5	21	16	16	9	16	57
Female	77	Married	Employed	primary education	North	4821	5	5	4	6	20	14	15	8	15	52
Female	78	Married	Not employed	primary education	North	5321	6	5	4	6	21	13	15	16	16	60
Female	78	Married	Not employed	primary education	North	3217	6	5	5	6	22	12	13	14	16	55
Female	78	Married	Not employed	primary education	North	2349	6	6	5	6	23	12	15	13	15	55
Male	69	Married	Not employed	primary education	North	4329	6	6	6	6	24	12	10	12	15	49
Male	71	Widow	Not employed	high school education or diplom	North	4976	6	6	6	6	24	11	9	12	13	45
Male	74	Single	Not employed	Master degree and PhD	North	3216	6	6	6	6	24	10	8	12	15	45
Female	62	Divorced	Not employed	bachelor	North	3683	3	4	6	6	19	19	16	11	10	56
Female	61	Divorced	Not employed	bachelor	North	5438	3	4	6	6	19	9	14	10	9	42
Male	69	Divorced	Not employed	bachelor	North	3789	3	4	6	4	17	18	13	19	8	58
Male	77	Divorced	Not employed	bachelor	North	2318	3	4	6	4	17	13	12	9	16	50
Male	74	Divorced	Employed	bachelor	North	3686	7	4	6	3	20	12	12	18	14	56
Male	73	Divorced	Employed	bachelor	North	3218	7	4	6	3	20	14	12	13	13	52
Female	77	Married	Employed	primary education	North	3295	7	3	4	3	17	15	11	12	12	50
Male	79	Married	Employed	primary education	North	2396	7	3	4	3	17	16	10	14	12	52
Male	77	Married	Not employed	primary education	North	1286	5	3	3	3	14	14	19	15	12	60
Male	76	Married	Not employed	primary education	North	1678	5	3	3	3	14	14	9	16	11	50
Male	76	Married	Not employed	primary education	North	3495	5	3	3	7	18	13	18	14	10	55
Male	77	Married	Not employed	primary education	North	3281	5	3	3	7	18	14	13	14	19	60
Male	79	Married	Employed	primary education	North	4328	4	2	3	7	16	12	12	13	9	46
Female	63	Married	Employed	primary education	North	5492	4	2	3	7	16	11	14	14	18	57
Male	77	Married	Employed	primary education	North	1958	4	2	2	5	13	10	15	12	13	50
Male	77	Married	Employed	primary education	North	2385	4	2	7	5	18	10	16	11	12	49
Female	76	Married	Employed	primary education	North	3689	8	2	7	5	22	8	14	10	14	46
Male	77	Married	Employed	primary education	North	3742	8	2	7	5	22	11	14	10	15	50
Male	73	Married	Not employed	primary education	North	3218	8	4	7	4	23	16	13	8	16	53
Male	77	Single	Not employed	Master degree and PhD	North	3852	8	4	5	4	21	15	14	11	14	54
Male	76	Married	Not employed	primary education	North	3218	6	4	5	4	19	10	12	16	14	52
Male	77	Widow	Not employed	primary education	North	2386	6	4	5	4	19	11	11	15	13	50
Female	79	Widow	Not employed	primary education	North	2157	6	4	5	8	23	10	10	10	14	44
Male	69	Widow	Not employed	high school education or diplom	North	2642	6	4	4	8	22	12	10	11	12	45
Male	79	Widow	Not employed	high school education or diplom	North	2137	9	5	4	8	26	12	8	10	11	41
Male	70	Married	Not employed	primary education	North	1789	9	5	4	8	26	13	11	12	10	46
Male	77	Married	Not employed	primary education	North	3217	9	5	4	6	24	14	16	12	10	52
Male	76	Married	Employed	primary education	North	2643	9	5	8	6	28	11	15	13	8	47
Male	73	Divorced	Employed	primary education	North	2741	8	5	8	6	27	11	10	14	11	46
Male	70	Divorced	Employed	primary education	North	1500	8	5	8	6	27	12	11	11	16	50
Male	77	Married	Employed	primary education	North	1555	8	6	8	7	29	13	10	11	15	49
Male	77	Married	Employed	primary education	North	1600	10	6	6	7	29	14	12	14	10	50
Male	73	Married	Employed	primary education	North	1653	10	6	6	7	29	15	12	15	11	53
Male	76	Married	Employed	primary education	North	1764	13	6	6	7	32	16	13	16	10	55
Male	77	Married	Employed	primary education	North	1543	6	6	6	5	23	17	14	17	12	60
Female	78	Married	Not employed	primary education	North	1551	6	6	9	5	26	18	11	18	12	59
Female	79	Married	Employed	primary education	North	1504	6	7	7	5	25	12	11	12	13	48
Female	77	Widow	Employed	high school education or diplom	North	1578	6	7	7	5	25	13	17	13	14	57
Male	69	Married	Employed	primary education	North	1458	4	7	7	4	22	14	18	14	11	57
Male	69	Married	Not employed	primary education	North	2653	4	7	7	4	22	15	12	15	11	53
Male	70	Married	Employed	primary education	North	2437	4	5	5	4	18	16	13	16	15	60
Female	72	Married	Not employed	primary education	North	3245	5	5	5	4	19	17	14	17	15	63
Female	69	Divorced	Not employed	bachelor	North	2546	5	5	5	8	23	18	15	18	15	66
Male	77	Married	Not employed	primary education	North	2176	5	5	5	8	23	16	16	16	14	62
Male	79	Married	Employed	primary education	North	2678	5	4	4	8	21	12	17	15	14	58
Male	77	Married	Not employed	primary education	North	1896	5	4	4	8	21	13	18	16	14	61
Female	75	Married	Not employed	primary education	North	1849	7	4	4	6	21	14	16	17	14	61
Male	72	Widow	Not employed	high school education or diplom	North	1864	7	4	4	6	21	15	15	16	14	60
Female	71	Married	Not employed	primary education	North	1569	7	8	8	6	29	16	16	16	15	63
Male	69	Married	Employed	primary education	North	1876	8	8	8	6	30	17	17	15	15	64
Male	69	Married	Not employed	primary education	North	1579	8	8	8	7	31	18	16	15	15	64
Male	77	Married	Employed	primary education	North	1876	8	8	8	7	31	12	16	15	15	58
Male	78	Married	Employed	primary education	North	1954	8	6	6	7	27	13	15	14	15	57
Male	73	Married	Employed	primary education	North	1874	5	6	6	7	24	14	15	14	15	58
Male	76	Married	Employed	primary education	North	1954	5	6	6	5	22	15	15	14	15	59
Female	73	Married	Not employed	high school education or diplom	North	1894	5	6	7	5	23	16	14	14	16	60
Male	77	Married	Not employed	primary education	North	1974	5	7	7	5	24	17	14	14	15	60
Female	73	Married	Employed	primary education	North	1345	6	7	7	5	25	18	14	15	15	62
Male	77	Married	Employed	primary education	North	2134	6	7	7	4	24	16	14	15	16	61
Male	77	Married	Employed	primary education	North	1954	6	7	5	4	22	15	14	15	15	59
Male	72	Married	Employed	primary education	North	2348	6	5	5	4	20	16	15	15	16	62
Female	70	Married	Employed	primary education	North	3456	6	5	5	4	20	17	15	15	16	63
Female	77	Married	Employed	primary education	North	3456	7	5	5	8	25	16	15	15	16	62
Female	76	Married	Employed	primary education	North	3214	7	5	4	8	24	16	15	15	15	61
Male	74	Widow	Employed	high school education or diplom	North	2345	7	4	4	8	23	15	15	16	14	60
Male	75	Widow	Employed	bachelor	North	2678	7	4	4	8	23	15	15	15	14	59
Male	78	Widow	Not employed	Master degree and PhD	North	2346	7	8	4	6	25	15	15	15	14	59
Male	76	Widow	Not employed	bachelor	North	2318	3	8	8	6	25	14	16	16	13	59
Male	77	Married	Not employed	bachelor	North	2315	3	8	8	6	25	14	15	15	13	57
Male	70	Married	Not employed	high school education or diplom	North	1876	3	8	8	8	27	14	15	16	15	60
Male	69	Married	Not employed	high school education or diplom	North	1506	9	11	8	8	36	14	16	16	15	61
Male	73	Married	Not employed	primary education	North	1764	9	11	6	8	34	14	15	16	15	60
Male	78	Widow	Not employed	primary education	North	2654	9	11	6	8	34	15	16	15	16	62
Male	78	Married	Not employed	primary education	North	3219	8	3	6	11	28	15	16	14	15	60
Male	77	Divorced	Not employed	primary education	North	3567	8	3	8	6	25	15	16	14	16	61
Male	77	Divorced	Employed	primary education	North	2348	8	3	3	6	20	15	15	14	16	60
Female	62	Divorced	Employed	primary education	North	3401	8	9	3	8	28	15	14	13	15	57
Male	69	Widow	Employed	primary education	North	2371	11	9	3	8	31	15	14	13	15	57
Male	73	Married	Employed	high school education or diplom	North	1865	11	9	9	8	37	15	14	15	13	57
Male	79	Married	Employed	primary education	North	2356	11	20	9	12	52	16	13	15	15	59
Male	73	Married	Employed	primary education	North	4542	11	8	9	12	40	15	13	15	10	53
Female	69	Married	Not employed	primary education	North	1876	11	8	11	21	51	15	15	16	9	55
Female	77	Widow	Not employed	primary education	North	1654	11	7	11	20	49	16	15	15	8	54
Female	77	Married	Not employed	high school education or diplom	North	1678	12	5	11	5	33	15	15	16	16	62
Female	79	Married	Not employed	high school education or diplom	North	1978	12	5	12	3	32	16	16	16	14	62
Male	72	Married	Employed	high school education or diplom	North	1678	21	5	7	2	35	16	15	15	13	59
Male	77	Married	Employed	primary education	North	1987	20	5	5	1	31	16	16	15	12	59
Female	77	Widow	Employed	primary education	North	1789	2	4	5	2	13	15	16	13	12	56
Male	72	Married	Employed	primary education	North	2136	19	4	5	19	47	14	15	15	12	56
Male	76	Widow	Employed	bachelor	North	1976	6	8	5	6	25	14	15	10	11	50
Male	72	Single	Employed	bachelor	North	1864	6	8	4	6	24	14	13	9	10	46
Male	69	Divorced	Employed	primary education	North	2359	7	8	4	7	26	13	15	8	19	55
Female	72	Widow	Employed	Master degree and PhD	North	4595	7	8	8	7	30	13	10	16	9	48
Male	77	Single	Employed	Master degree and PhD	North	4821	7	11	8	7	33	15	9	14	18	56
Male	78	Widow	Employed	Master degree and PhD	North	5321	7	11	8	7	33	15	8	13	13	49
Female	78	Widow	Not employed	Master degree and PhD	North	3217	7	7	8	7	29	15	16	12	12	55
Male	78	Widow	Not employed	primary education	North	2349	3	5	11	3	22	16	14	12	14	56
Male	69	Widow	Employed	primary education	North	4329	3	5	11	3	22	15	13	12	15	55
Male	71	Married	Employed	primary education	North	4976	3	5	11	3	22	16	12	11	16	55
Female	74	Married	Employed	primary education	North	3216	9	5	12	9	35	16	12	10	14	52
Male	79	Married	Employed	primary education	North	3683	9	4	12	12	37	15	12	19	14	60
Male	69	Married	Employed	primary education	North	5438	9	4	21	12	46	15	11	9	13	48
Female	69	Married	Employed	primary education	North	3789	8	8	20	21	57	13	10	18	14	55
Male	77	Married	Employed	high school education or diplom	North	2318	8	8	2	20	38	15	19	13	12	59
Female	74	Widow	Employed	primary education	North	3686	8	8	19	2	37	10	9	12	11	42
Male	73	Married	Employed	primary education	North	3218	8	8	6	19	41	9	18	14	10	51
Male	77	Married	Not employed	primary education	North	3295	11	11	6	6	34	8	13	15	10	46
Male	79	Divorced	Not employed	primary education	North	2396	11	11	7	6	35	16	12	16	8	52
Female	77	Divorced	Employed	primary education	North	1286	11	11	7	7	36	14	14	14	11	53
Male	76	Divorced	Not employed	primary education	North	700	11	3	7	7	28	13	15	14	16	58
Female	76	Divorced	Not employed	primary education	North	785	11	3	11	7	32	12	16	13	15	56
Male	77	Married	Employed	primary education	North	876	11	18	11	11	51	12	14	14	10	50
Female	79	Married	Not employed	primary education	North	694	12	19	12	14	57	12	14	12	11	49
Male	78	Married	Employed	primary education	North	686	12	21	12	15	60	11	13	11	10	45
Male	77	Divorced	Employed	high school education or diplom	North	895	18	21	18	18	75	10	14	10	12	46
Male	77	Married	Employed	primary education	North	1234	21	20	11	19	71	19	12	10	12	53
Female	76	Married	Employed	primary education	North	1567	16	17	11	21	65	9	11	8	13	41
Male	77	Married	Employed	primary education	North	1321	12	21	12	21	66	18	10	11	14	53
Female	73	Married	Employed	primary education	North	1432	11	19	12	20	62	13	10	16	11	50
Male	77	Married	Employed	primary education	North	1347	13	14	18	17	62	12	7	15	11	45
Male	76	Married	Not employed	high school education or diplom	North	1234	14	13	21	21	69	14	11	10	15	50
Male	77	Married	Not employed	Master degree and PhD	North	1324	15	11	16	19	61	15	16	11	10	52
Female	79	Divorced	Not employed	bachelor	North	1256	16	11	12	14	53	16	15	10	11	52
Male	70	Married	Not employed	bachelor	North	876	11	12	11	13	47	14	10	12	10	46
Male	79	Married	Not employed	bachelor	North	765	12	13	13	11	49	14	11	12	12	49
Male	70	Married	Not employed	bachelor	North	986	9	14	14	11	48	13	10	13	12	48
Male	78	Single	Not employed	bachelor	North	865	10	15	15	12	52	14	12	14	13	53
Male	76	Married	Not employed	bachelor	North	1246	11	16	16	13	56	12	12	11	14	49
Male	73	Married	Not employed	primary education	North	1341	14	16	11	14	55	11	13	11	11	46
Female	76	Married	Employed	primary education	North	1267	15	16	11	15	57	10	14	14	11	49
Female	77	Married	Not employed	primary education	North	678	16	12	11	16	55	10	11	11	10	42
Male	78	Widow	Not employed	primary education	North	875	17	12	12	16	57	8	11	11	10	40
Male	77	Married	Not employed	primary education	North	694	14	8	12	16	50	11	11	12	14	48
Male	78	Widow	Employed	primary education	North	753	15	8	18	12	53	16	12	12	11	51
Male	77	Widow	Not employed	primary education	North	864	17	8	21	12	58	15	12	12	11	50
Male	78	Married	Not employed	primary education	North	978	14	9	16	8	47	10	12	12	12	46
Male	70	Widow	Employed	primary education	North	894	17	8	12	8	45	11	12	10	12	45
Male	71	Married	Employed	primary education	North	876	18	12	11	8	49	10	10	10	12	42
Male	72	Married	Employed	primary education	North	765	19	12	13	9	53	12	10	11	11	44
Male	76	Married	Not employed	primary education	North	794	21	14	14	8	57	12	11	11	10	44
Male	75	Married	Employed	primary education	North	795	21	15	15	12	63	13	11	11	10	45
Female	76	Married	Employed	Master degree and PhD	North	782	20	15	16	12	63	11	11	11	8	41
Male	69	Married	Not employed	primary education	North	785	17	16	11	14	58	11	13	10	11	45
Male	71	Married	Not employed	primary education	North	1234	21	21	12	15	69	12	13	10	16	51
Male	72	Married	Employed	primary education	North	1432	19	21	9	15	64	12	12	8	15	47
Male	73	Married	Not employed	high school education or diplom	North	1324	14	21	10	16	61	12	12	11	10	45
Male	77	Married	Not employed	high school education or diplom	North	1231	13	20	11	21	65	12	11	16	11	50
Female	76	Married	Employed	primary education	North	1212	11	28	14	21	74	10	10	15	10	45
Female	79	Married	Not employed	primary education	North	1323	11	29	15	21	76	10	10	10	12	42
Female	78	Married	Employed	primary education	North	1342	12	22	16	20	70	11	8	11	12	42
Female	77	Married	Employed	primary education	North	1432	13	14	17	28	72	11	11	10	13	45
Male	76	Married	Not employed	primary education	North	1231	14	13	14	29	70	11	16	12	11	50
Male	76	Married	Not employed	primary education	North	1233	15	11	15	22	63	13	15	12	11	51
Male	78	Married	Not employed	primary education	North	1321	16	11	11	14	52	13	10	11	11	45
Female	76	Married	Not employed	primary education	North	1243	16	12	11	13	52	12	11	10	10	43
Male	77	Married	Employed	primary education	North	676	16	13	12	11	52	12	10	10	10	42
Female	79	Married	Not employed	primary education	North	876	12	14	12	11	49	12	11	8	8	39
Male	69	Married	Not employed	primary education	North	9654	12	15	18	12	57	13	10	11	11	45
Female	69	Married	Not employed	primary education	North	876	8	16	21	13	58	10	10	16	16	52
Male	71	Married	Not employed	high school education or diplom	North	678	8	16	16	14	54	7	8	15	15	45
Female	72	Married	Not employed	primary education	North	783	8	16	12	15	51	19	11	10	10	50
Male	76	Married	Not employed	primary education	North	781	9	12	11	16	48	12	16	11	11	50
Female	72	Married	Employed	primary education	North	674	8	12	13	16	49	10	15	10	10	45
Male	79	Married	Not employed	primary education	North	1241	12	8	14	16	50	10	10	12	12	44
Male	73	Married	Not employed	bachelor	North	1431	12	8	15	12	47	11	11	12	12	46
Male	77	Married	Not employed	primary education	North	1671	14	8	16	12	50	12	10	13	13	48
Female	74	Married	Not employed	primary education	North	1673	15	9	11	8	43	12	12	11	11	46
Female	73	Married	Employed	primary education	North	1235	15	8	12	8	43	14	12	11	11	48
Female	78	Married	Employed	primary education	North	2314	16	12	9	8	45	12	13	12	12	49
Male	79	Married	Employed	high school education or diplom	North	1345	21	12	10	9	52	13	11	12	12	48
Male	77	Married	Employed	primary education	North	875	21	14	11	8	54	13	11	12	12	48
Male	78	Married	Employed	primary education	North	832	21	15	14	12	62	12	12	12	12	48
Male	77	Married	Employed	primary education	North	765	20	15	15	12	62	12	12	10	10	44
Female	75	Married	Employed	primary education	North	764	28	22	16	14	80	14	12	10	10	46
Female	74	Widow	Employed	primary education	North	784	29	21	17	15	82	12	12	11	11	46
Female	77	Widow	Not employed	primary education	North	924	22	20	14	15	71	11	10	11	11	43
Male	73	Widow	Not employed	primary education	North	756	14	28	15	22	79	11	10	11	11	43
Male	77	Married	Not employed	primary education	North	700	13	29	17	21	80	11	11	13	13	48
Male	78	Married	Not employed	primary education	North	785	11	22	11	20	64	11	11	13	13	48
Male	77	Widow	Not employed	primary education	North	876	11	14	11	28	64	10	11	12	12	45
Male	73	Married	Not employed	primary education	North	694	12	13	12	29	66	10	13	12	12	47
Male	72	Divorced	Not employed	primary education	North	686	13	11	12	22	58	10	13	12	12	47
Male	77	Divorced	Employed	primary education	North	895	14	11	18	14	57	12	12	13	13	50
Male	76	Divorced	Employed	primary education	North	1234	15	12	21	13	61	13	12	10	10	45
Male	73	Married	Employed	primary education	North	1567	16	13	11	11	51	10	12	7	7	36
Male	71	Widow	Employed	primary education	North	1321	16	14	11	11	52	13	13	19	19	64
Female	72	Widow	Employed	primary education	North	1432	16	15	12	12	55	12	10	12	12	46
Female	77	Widow	Employed	primary education	North	1347	12	16	12	13	53	11	7	10	10	38
Female	77	Married	Employed	primary education	North	700	12	16	18	14	60	11	19	10	10	50
Male	78	Married	Employed	high school education or diplom	North	785	8	16	21	15	60	13	12	11	11	47
Male	79	Married	Employed	primary education	North	876	8	12	16	16	52	12	10	12	12	46
Male	77	Married	Not employed	primary education	North	694	8	12	12	16	48	12	10	12	12	46
Female	70	Married	Not employed	primary education	North	686	9	8	11	16	44	10	11	14	14	49
Female	71	Married	Not employed	primary education	North	895	8	8	13	12	41	11	12	12	12	47
Female	72	Married	Not employed	high school education or diplom	North	1234	12	8	14	12	46	13	12	13	13	51
Male	74	Married	Not employed	primary education	North	1567	12	9	15	8	44	12	14	13	13	52
Male	77	Married	Employed	primary education	North	1321	14	8	16	8	46	11	12	12	12	47
Female	78	Married	Employed	primary education	North	1432	15	12	11	8	46	10	13	12	12	47
Male	76	Married	Employed	primary education	North	1347	15	12	12	9	48	9	13	14	14	50
Male	77	Married	Not employed	high school education or diplom	North	1234	22	14	9	8	53	8	12	12	12	44
Male	79	Married	Not employed	primary education	North	1324	21	15	10	12	58	7	12	11	11	41
Male	73	Married	Employed	primary education	North	1256	20	15	11	12	58	12	14	11	11	48
Male	74	Married	Employed	primary education	North	876	28	16	14	14	72	9	12	11	11	43
Female	72	Married	Employed	primary education	North	765	29	21	15	15	80	10	11	11	11	43
Female	73	Married	Employed	high school education or diplom	North	986	22	22	16	15	75	11	11	10	10	42
Female	74	Married	Not employed	primary education	North	865	14	21	17	16	68	11	11	10	10	42
Male	75	Married	Employed	primary education	North	1246	13	20	14	21	68	9	11	10	10	40
Male	75	Married	Employed	primary education	North	1341	11	28	15	22	76	8	10	12	12	42
Female	78	Married	Employed	primary education	North	1267	11	29	17	21	78	10	10	13	13	46
Male	79	Married	Not employed	high school education or diplom	North	678	12	22	14	20	68	11	10	10	10	41
Male	73	Married	Employed	primary education	North	875	13	14	17	28	72	12	12	13	13	50
Male	74	Married	Employed	primary education	North	694	14	13	18	29	74	11	13	12	12	48
Male	76	Married	Employed	Master degree and PhD	North	753	15	11	19	22	67	12	10	11	11	44
Female	77	Married	Employed	bachelor	North	864	16	11	21	14	62	13	13	11	11	48
Male	70	Married	Not employed	high school education or diplom	North	978	16	12	8	18	54	11	12	13	13	49
Female	72	Married	Not employed	Master degree and PhD	North	894	16	13	8	13	50	10	11	12	12	45
Female	71	Married	Not employed	high school education or diplom	North	876	12	14	8	14	48	9	11	12	12	44
Male	70	Married	Not employed	high school education or diplom	North	765	12	15	9	16	52	10	13	10	10	43
Male	74	Married	Not employed	high school education or diplom	North	794	8	16	8	17	49	11	12	11	11	45
Male	72	Married	Not employed	high school education or diplom	North	795	8	18	12	8	46	10	12	13	13	48
Male	71	Widow	Not employed	primary education	North	782	8	19	12	8	47	12	10	12	12	46
Female	73	Widow	Not employed	primary education	North	785	9	21	14	8	52	11	11	11	11	44
Male	79	Widow	Not employed	primary education	North	1234	8	21	15	9	53	12	13	10	10	45
Female	78	Widow	Not employed	primary education	North	1432	12	20	15	8	55	13	12	9	9	43
Male	76	Widow	Not employed	primary education	North	1324	12	17	22	12	63	14	11	8	8	41
Male	77	Widow	Not employed	primary education	North	1231	14	21	21	12	68	11	10	7	7	35
Female	77	Widow	Not employed	high school education or diplom	North	1212	15	19	20	14	68	10	9	12	12	43
Female	78	Widow	Not employed	primary education	North	1323	15	14	28	15	72	9	8	9	9	35
Female	77	Married	Not employed	primary education	North	1342	16	13	29	15	73	9	7	10	10	36
Male	74	Divorced	Employed	bachelor	North	1432	21	11	22	22	76	8	12	11	11	42
Female	75	Married	Not employed	bachelor	North	1231	22	11	14	21	68	6	9	11	11	37
Male	75	Widow	Not employed	bachelor	North	1233	21	12	13	20	66	12	10	9	9	40
Female	78	Married	Not employed	bachelor	North	1321	20	13	11	28	72	11	11	8	8	38
Male	79	Widow	Employed	primary education	North	1243	28	14	11	29	82	11	11	10	10	42
Male	73	Single	Employed	primary education	North	676	29	15	12	22	78	11	9	11	11	42
Male	74	Divorced	Employed	primary education	North	876	22	16	13	14	65	12	8	12	12	44
Female	76	Divorced	Employed	bachelor	North	9654	14	16	14	13	57	12	10	11	11	44
Male	77	Married	Employed	primary education	North	876	13	16	15	11	55	12	11	12	12	47
Female	70	Widow	Employed	primary education	North	678	11	12	16	11	50	10	12	13	13	48
Male	72	Widow	Not employed	primary education	North	783	11	12	16	12	51	12	11	11	11	45
Female	71	Widow	Employed	primary education	North	781	12	8	16	13	49	11	12	10	10	43
Male	70	Widow	Not employed	primary education	North	674	13	8	12	14	47	10	13	9	9	41
Female	74	Widow	Not employed	primary education	North	1241	14	8	12	15	49	10	11	10	10	41
Male	72	Widow	Not employed	primary education	North	1431	15	9	8	16	48	8	10	11	11	40
Female	71	Married	Employed	bachelor	North	1671	16	8	8	16	48	11	9	10	10	40
Male	73	Married	Not employed	primary education	North	1673	16	12	8	16	52	11	10	12	12	45
Female	79	Married	Not employed	primary education	North	700	16	12	9	12	49	10	11	11	11	43
Male	78	Married	Not employed	primary education	North	785	12	14	8	12	46	10	10	12	12	44
Female	76	Married	Not employed	Master degree and PhD	North	876	12	15	12	8	47	8	12	13	13	46
Male	77	Widow	Not employed	primary education	North	694	8	15	12	8	43	11	11	14	14	50
Female	77	Married	Not employed	primary education	North	686	8	16	14	8	46	16	12	11	11	50
Male	76	Married	Not employed	primary education	North	895	8	21	15	9	53	15	13	10	10	48
Female	75	Married	Not employed	primary education	North	1234	9	21	15	8	53	10	14	9	9	42
Male	72	Married	Not employed	high school education or diplom	North	1567	8	21	16	12	57	11	11	9	9	40
Male	74	Divorced	Not employed	primary education	North	1321	12	20	21	12	65	10	10	8	8	36
Male	75	Married	Not employed	primary education	North	1432	12	28	22	14	76	12	9	6	6	33
Male	75	Married	Not employed	primary education	North	1347	14	29	21	15	79	12	9	12	12	45
Male	78	Married	Not employed	primary education	North	1234	15	22	20	15	72	13	8	11	11	43
Male	79	Widow	Not employed	high school education or diplom	North	1324	15	14	28	16	73	11	6	11	11	39
Male	73	Widow	Not employed	primary education	North	1256	16	13	29	21	79	11	12	11	11	45
Male	74	Widow	Not employed	primary education	North	876	21	11	22	22	76	12	11	12	12	47
Male	76	Widow	Employed	primary education	North	765	8	11	14	21	54	12	11	12	12	47
Female	77	Married	Employed	primary education	North	986	8	12	13	20	53	12	11	12	12	47
Female	70	Married	Employed	primary education	North	865	8	13	11	28	60	12	12	10	10	44
Male	72	Married	Employed	primary education	North	1246	9	14	11	29	63	10	12	12	12	46
Male	71	Widow	Employed	primary education	North	1341	8	15	12	22	57	10	12	12	12	46
Male	70	Widow	Not employed	primary education	North	1267	12	16	13	14	55	11	10	18	18	57
Female	74	Widow	Not employed	primary education	North	678	12	16	14	13	55	11	12	12	12	47
Male	72	Married	Not employed	primary education	North	875	14	16	15	11	56	11	12	14	19	56
Female	76	Widow	Not employed	primary education	North	694	15	12	16	11	54	13	18	12	12	55
Male	73	Widow	Employed	primary education	North	753	15	12	16	12	55	13	12	13	10	48
Female	79	Widow	Employed	primary education	North	864	22	8	16	13	59	12	12	13	10	47
Male	78	Widow	Employed	primary education	North	978	21	8	12	14	55	12	12	12	11	47
Female	76	Widow	Employed	primary education	North	894	20	8	12	15	55	12	14	12	12	50
Male	77	Widow	Employed	primary education	North	876	28	9	8	16	61	13	12	14	12	51
Male	74	Married	Not employed	primary education	North	765	29	8	8	16	61	10	13	12	14	49
Male	75	Married	Not employed	primary education	North	794	22	12	8	16	58	7	13	11	12	43
Female	75	Married	Not employed	primary education	North	795	14	12	9	12	47	19	12	11	13	55
Male	78	Married	Not employed	primary education	North	782	13	14	8	12	47	12	12	11	13	48
Male	79	Married	Not employed	primary education	North	785	11	15	12	8	46	10	14	11	12	47
Male	73	Married	Not employed	primary education	North	1234	11	15	12	8	46	10	12	10	12	44
Male	74	Married	Not employed	primary education	North	1432	12	22	14	8	56	11	11	10	14	46
Female	76	Married	Not employed	primary education	North	1324	13	21	15	9	58	12	11	10	12	45
Female	77	Married	Not employed	primary education	North	1231	14	20	15	8	57	12	11	12	11	46
Female	70	Widow	Not employed	primary education	North	1212	15	28	16	12	71	14	11	13	11	49
Male	72	Married	Not employed	primary education	North	1323	16	29	21	12	78	12	10	10	11	43
Female	71	Married	Not employed	primary education	North	1342	16	22	8	15	61	13	10	13	11	47
Female	70	Married	Not employed	primary education	North	1432	16	14	8	17	55	13	10	12	10	45
Female	74	Married	Not employed	primary education	North	1231	12	13	8	18	51	12	12	11	10	45
Male	72	Married	Not employed	primary education	North	1233	12	11	9	12	44	12	13	11	10	46
Male	73	Divorced	Employed	primary education	North	1321	8	11	8	15	42	14	10	13	12	49
Male	73	Married	Employed	primary education	North	1243	8	12	12	16	48	12	13	12	13	50
Male	79	Married	Employed	primary education	North	676	8	13	12	8	41	11	12	12	10	45
Female	78	Married	Employed	primary education	North	876	9	14	14	8	45	11	11	10	13	45
Female	76	Widow	Employed	primary education	North	9654	8	15	15	9	47	11	11	11	12	45
Male	78	Widow	Employed	primary education	North	876	12	16	15	8	51	11	13	13	11	48
Female	77	Widow	Employed	primary education	North	678	12	16	22	12	62	10	12	12	11	45
Male	76	Widow	Not employed	primary education	North	783	14	16	21	12	63	10	12	11	13	46
Male	78	Married	Not employed	primary education	North	781	15	12	20	14	61	10	10	10	12	42
Male	79	Married	Not employed	primary education	North	674	15	12	28	15	70	12	11	9	12	44
Male	76	Widow	Not employed	primary education	North	1241	16	8	29	15	68	13	13	8	10	44
Male	69	Widow	Not employed	high school education or diplom	North	1431	21	8	22	22	73	10	12	7	11	40
Male	69	Married	Not employed	primary education	North	1671	22	8	14	21	65	13	11	12	13	49
Male	72	Married	Not employed	primary education	North	1673	21	9	13	20	63	12	10	9	12	43
Male	74	Married	Not employed	primary education	North	1235	20	8	11	28	67	11	9	10	11	41
Male	75	Married	Employed	primary education	North	2314	28	12	11	29	80	11	8	11	10	40
Female	75	Married	Employed	primary education	North	1345	29	12	12	22	75	13	7	11	9	40
Female	76	Married	Employed	high school education or diplom	North	875	22	14	13	14	63	12	12	9	8	41
Female	79	Married	Employed	high school education or diplom	North	832	14	15	14	13	56	12	9	8	7	36
Male	76	Married	Employed	high school education or diplom	North	765	13	15	15	11	54	10	10	10	12	42
Male	74	Married	Employed	primary education	North	700	11	16	16	11	54	11	11	11	9	42
Male	79	Married	Employed	primary education	North	785	11	21	16	12	60	13	11	12	10	46
Female	77	Married	Employed	primary education	North	876	12	22	16	13	63	12	9	11	11	43
Female	70	Married	Employed	primary education	North	694	13	21	12	14	60	11	8	12	11	42
Female	74	Married	Employed	primary education	North	686	14	20	12	15	61	10	10	13	9	42
Male	71	Married	Employed	primary education	North	895	15	28	8	16	67	9	11	11	8	39
Male	72	Married	Not employed	primary education	North	1234	16	29	8	16	69	8	12	10	10	40
Female	74	Married	Not employed	primary education	North	1567	16	22	8	16	62	7	11	9	11	38
Female	71	Widow	Not employed	primary education	North	1321	16	14	9	12	51	12	12	10	12	46
Female	71	Widow	Not employed	primary education	North	1432	12	13	8	12	45	9	13	11	11	44
Male	73	Widow	Not employed	primary education	North	1347	12	11	12	8	43	10	11	10	12	43
Male	73	Widow	Not employed	primary education	North	1234	8	11	12	8	39	11	10	12	13	46
Male	78	Widow	Not employed	primary education	North	1324	8	12	14	8	42	11	9	11	11	42
Female	74	Married	Not employed	primary education	North	1256	8	13	15	9	45	9	10	12	10	41
Female	76	Married	Not employed	primary education	North	876	9	14	15	8	46	8	11	13	9	41
Male	74	Married	Not employed	primary education	North	765	8	15	16	12	51	10	10	14	10	44
Male	72	Divorced	Not employed	primary education	North	986	12	16	21	12	61	11	12	11	11	45
Male	70	Married	Not employed	primary education	North	865	12	16	22	14	64	12	11	10	10	43
Male	73	Married	Employed	primary education	North	1246	14	16	21	15	66	11	12	9	12	44
Female	77	Married	Employed	primary education	North	1341	15	12	20	15	62	12	13	9	11	45
Female	76	Married	Employed	primary education	North	1267	15	12	28	16	71	13	14	8	12	47
Male	69	Married	Employed	primary education	North	678	16	8	29	21	74	11	11	6	13	41
Male	70	Married	Employed	primary education	North	875	21	8	22	22	73	10	10	12	14	46
Male	76	Widow	Employed	primary education	North	694	8	8	14	21	51	9	9	11	11	40
Male	75	Married	Employed	primary education	North	753	8	9	13	20	50	10	9	11	10	40
Male	75	Married	Employed	primary education	North	864	8	8	11	28	55	11	8	11	9	39
Female	78	Married	Employed	primary education	North	978	9	18	11	29	67	10	6	12	11	39
Male	79	Married	Employed	primary education	North	894	8	19	12	22	61	12	12	12	10	46
Female	73	Married	Employed	primary education	North	876	12	21	13	14	60	11	11	12	10	44
Female	74	Married	Not employed	primary education	North	765	12	21	14	13	60	12	10	10	8	40
Male	76	Married	Employed	primary education	North	794	14	20	15	11	60	13	10	12	11	46
Male	77	Married	Not employed	primary education	North	795	15	17	16	11	59	14	8	12	16	50
Female	70	Widow	Not employed	primary education	North	782	15	21	16	12	64	11	11	18	15	55
Female	72	Divorced	Employed	primary education	North	785	22	19	16	13	70	10	16	12	10	48
Male	71	Single	Employed	primary education	North	1234	21	14	12	14	61	9	15	11	11	46
Male	70	Divorced	Not employed	primary education	North	1432	20	13	12	15	60	9	10	10	10	39
Male	74	Divorced	Not employed	primary education	North	1324	28	11	8	16	63	8	11	10	12	41
Male	72	Widow	Not employed	primary education	North	1231	29	11	8	16	64	6	10	8	12	36
Female	71	Widow	Not employed	primary education	North	1212	22	12	8	16	58	12	12	11	13	48
Male	73	Married	Not employed	primary education	North	1323	14	13	9	12	48	11	12	16	11	50
Female	76	Married	Not employed	primary education	North	1342	13	14	8	12	47	11	13	15	11	50
Male	78	Married	Employed	bachelor	North	1432	11	15	12	8	46	11	11	10	12	44
Male	76	Married	Employed	primary education	North	1231	11	16	12	8	47	10	11	11	12	44
Male	74	Married	Employed	primary education	North	1233	12	16	14	8	50	10	12	10	12	44
Male	75	Married	Employed	primary education	North	1321	13	16	15	9	53	8	12	12	12	44
Female	75	Married	Employed	Master degree and PhD	North	1243	14	12	15	8	49	11	12	12	10	45
Female	78	Widow	Employed	primary education	North	676	15	12	16	12	55	16	12	13	10	51
Male	79	Married	Employed	primary education	North	876	16	8	21	12	57	15	10	11	11	47
Male	73	Married	Employed	primary education	North	9654	16	8	8	21	53	10	10	11	11	42
Female	74	Married	Employed	primary education	North	876	16	8	8	20	52	11	11	12	11	45
Female	76	Married	Employed	primary education	North	678	12	9	8	28	57	10	11	12	13	46
Female	77	Widow	Employed	primary education	North	783	12	8	9	29	58	12	11	12	13	48
Female	70	Widow	Employed	primary education	North	781	8	12	8	22	50	12	13	12	12	49
Male	76	Widow	Not employed	primary education	North	674	8	12	12	14	46	13	13	10	12	48
Male	71	Married	Not employed	primary education	North	1241	8	14	12	13	47	11	12	10	12	45
Male	70	Married	Employed	primary education	North	1431	9	15	14	11	49	11	12	11	13	47
Female	75	Married	Employed	primary education	North	1671	8	15	15	9	47	12	12	11	10	45
Female	72	Divorced	Employed	primary education	North	1673	12	16	15	8	51	12	13	11	7	43
Male	71	Divorced	Not employed	primary education	North	1235	12	21	22	12	67	12	10	13	19	54
Male	73	Married	Not employed	primary education	North	2314	14	21	21	12	68	12	7	13	12	44
Male	78	Widow	Not employed	primary education	North	1345	15	21	20	14	70	10	19	12	10	51
Male	78	Single	Not employed	high school education or diplom	North	875	15	20	28	15	78	10	12	12	10	44
Male	76	Widow	Not employed	primary education	North	832	16	28	29	15	88	11	10	12	11	44
Male	77	Widow	Not employed	primary education	North	765	21	29	22	22	94	11	10	13	12	46
Male	74	Married	Employed	primary education	North	764	22	22	14	21	79	11	11	10	12	44
Female	75	Married	Employed	primary education	North	700	21	14	13	20	68	13	12	7	14	46
Male	72	Married	Employed	bachelor	North	785	20	13	11	28	72	13	12	19	12	56
Female	76	Married	Employed	primary education	North	876	28	11	11	29	79	12	14	12	13	51
Female	79	Married	Employed	primary education	North	694	29	11	12	22	74	12	12	10	13	47
Female	73	Married	Employed	primary education	North	686	22	12	13	14	61	12	13	10	12	47
Male	74	Married	Employed	primary education	North	895	14	13	14	13	54	13	13	11	12	49
Female	76	Widow	Employed	primary education	North	1234	13	14	15	11	53	10	12	12	14	48
Male	77	Married	Employed	primary education	North	1567	11	15	16	11	53	7	12	12	12	43
Male	70	Married	Employed	primary education	North	1321	11	16	16	12	55	19	14	14	11	58
Male	72	Married	Employed	primary education	North	1432	12	16	16	13	57	12	12	12	11	47
Female	71	Married	Not employed	primary education	North	1347	13	16	12	14	55	10	11	13	11	45
Female	70	Married	Not employed	primary education	North	1234	14	12	12	15	53	10	11	13	11	45
Male	74	Married	Not employed	primary education	North	1324	15	12	8	16	51	11	11	12	10	44
Female	72	Married	Not employed	primary education	North	1256	16	8	8	16	48	12	11	12	10	45
Female	71	Married	Not employed	primary education	North	876	16	8	8	16	48	12	10	14	10	46
Female	73	Widow	Not employed	primary education	North	765	16	8	9	12	45	14	10	12	12	48
Male	79	Widow	Employed	primary education	North	986	12	9	8	12	41	12	10	11	13	46
Female	78	Widow	Not employed	primary education	North	865	12	8	12	8	40	13	12	11	10	46
Male	76	Widow	Employed	primary education	North	1246	8	12	12	8	40	13	13	11	13	50
Female	78	Divorced	Not employed	primary education	North	1341	8	12	14	8	42	12	10	11	12	45
Female	74	Widow	Not employed	primary education	North	1267	8	14	15	9	46	12	13	10	11	46
Female	77	Married	Not employed	primary education	North	678	9	15	15	8	47	14	12	10	11	47
Male	76	Married	Employed	primary education	North	875	8	15	16	12	51	12	11	10	13	46
Male	76	Widow	Employed	primary education	North	694	12	22	21	12	67	11	11	12	12	46
Female	69	Divorced	Employed	primary education	North	753	12	21	22	14	69	11	13	13	12	49
Female	69	Divorced	Employed	primary education	North	864	14	20	21	15	70	11	12	10	10	43
Male	69	Divorced	Not employed	primary education	North	978	15	28	20	15	78	11	12	13	11	47
Female	70	Divorced	Not employed	primary education	North	894	15	29	28	16	88	10	10	12	13	45
Female	70	Divorced	Not employed	primary education	North	876	16	22	29	21	88	10	11	11	12	44
Male	77	Divorced	Not employed	primary education	North	765	21	14	22	22	79	10	13	11	11	45
Female	76	Divorced	Not employed	primary education	North	794	8	13	14	21	56	12	12	13	10	47
Male	73	Married	Not employed	high school education or diplom	North	795	8	11	13	20	52	13	11	12	9	45
Female	77	Divorced	Not employed	primary education	North	782	8	11	11	28	58	10	10	12	8	40
Male	70	Divorced	Not employed	primary education	North	785	9	12	11	29	61	13	9	10	7	39
Male	70	Divorced	Not employed	primary education	North	1234	8	13	12	22	55	12	6	11	12	41
Male	70	Married	Not employed	primary education	North	1432	12	14	13	14	53	11	7	13	9	40
Female	77	Married	Not employed	primary education	North	1324	12	15	14	13	54	11	12	12	10	45
Male	72	Married	Not employed	bachelor	North	1231	14	16	15	11	56	13	9	11	11	44
Male	77	Married	Not employed	primary education	North	1212	15	16	16	11	58	12	10	10	11	43
Male	77	Married	Not employed	primary education	North	1323	15	16	16	12	59	12	11	9	9	41
Male	73	Married	Not employed	primary education	North	1342	22	12	16	13	63	10	11	6	7	34
Male	76	Married	Not employed	primary education	North	1432	21	12	12	14	59	11	9	7	10	37
Female	76	Divorced	Employed	primary education	North	1231	20	8	12	15	55	13	8	12	11	44
Male	74	Widow	Employed	primary education	North	1233	28	8	8	16	60	12	10	9	12	43
Female	75	Divorced	Not employed	high school education or diplom	North	1321	29	8	8	16	61	11	11	10	11	43
Female	75	Divorced	Not employed	primary education	North	1243	22	9	8	16	55	10	12	11	12	45
Female	78	Widow	Not employed	primary education	North	676	14	8	9	12	43	9	11	11	13	44
Male	79	Married	Not employed	primary education	North	876	13	12	8	12	45	8	12	9	11	40
Male	73	Widow	Employed	primary education	North	9654	11	12	12	9	44	7	13	8	10	38
Female	74	Widow	Employed	primary education	North	876	11	14	12	8	45	12	11	10	9	42
Male	76	Divorced	Employed	primary education	North	678	12	15	14	12	53	9	10	11	10	40
Female	77	Divorced	Not employed	primary education	North	783	13	15	15	12	55	10	9	12	11	42
Female	70	Married	Not employed	primary education	North	781	14	16	15	14	59	11	10	11	10	42
Female	72	Married	Not employed	primary education	North	674	15	21	16	15	67	11	11	12	12	46
Male	71	Divorced	Employed	primary education	North	1241	16	22	21	15	74	9	10	13	11	43
Male	70	Divorced	Not employed	primary education	North	1431	16	21	21	22	80	8	12	11	12	43
Male	74	Married	Not employed	primary education	North	1671	16	20	20	21	77	10	11	10	13	44
Male	72	Divorced	Employed	primary education	North	1673	12	28	28	20	88	11	12	9	14	46
Male	71	Divorced	Employed	primary education	North	1235	12	29	29	28	98	12	13	10	11	46
Male	73	Married	Employed	primary education	North	2314	8	22	22	29	81	11	14	11	10	46
Male	79	Divorced	Not employed	primary education	North	1345	8	14	9	22	53	12	11	10	9	42
Male	78	Divorced	Employed	primary education	North	875	8	13	8	14	43	13	10	12	9	44
Male	76	Widow	Employed	primary education	North	832	9	11	12	13	45	11	9	11	8	39
Male	76	Married	Employed	primary education	North	765	8	11	12	9	40	10	10	12	6	38
Female	77	Divorced	Not employed	primary education	North	764	12	12	14	8	46	9	8	13	12	42
Female	76	Widow	Employed	primary education	North	784	12	13	15	12	52	10	6	14	11	41
Female	71	Widow	Not employed	primary education	North	924	14	14	15	12	55	11	12	11	11	45
Male	73	Widow	Not employed	primary education	North	700	15	15	22	14	66	10	11	10	11	42
Male	78	Widow	Not employed	primary education	North	785	15	16	21	15	67	12	11	9	12	44
Male	77	Married	Employed	primary education	North	876	16	16	20	15	67	11	11	9	12	43
Female	77	Divorced	Not employed	high school education or diplom	North	694	21	16	28	22	87	12	12	8	12	44
Male	75	Widow	Not employed	primary education	North	686	22	12	29	21	84	13	12	6	10	41
Male	76	Divorced	Employed	primary education	North	895	21	12	22	20	75	14	12	12	12	50
Female	79	Married	Employed	primary education	North	1234	20	8	14	28	70	11	10	11	12	44
Male	79	Married	Employed	primary education	North	1567	28	8	13	29	78	10	12	11	18	51
Female	74	Married	Not employed	primary education	North	1321	29	8	11	22	70	9	12	11	12	44
Male	76	Married	Not employed	primary education	North	1432	22	9	11	14	56	9	18	12	11	50
Male	74	Married	Not employed	primary education	North	1347	14	8	12	13	47	5	12	12	11	40
Male	75	Married	Not employed	primary education	North	1234	13	21	13	11	58	6	11	12	12	41
Female	75	Married	Not employed	high school education or diplom	North	555	11	20	12	14	57	12	8	9	12	41
Male	78	Married	Not employed	bachelor	North	453	11	8	12	15	46	11	9	8	10	38
Male	79	Married	Not employed	Master degree and PhD	North	435	12	12	14	15	53	11	9	8	12	40
Male	73	Married	Employed	bachelor	North	234	13	12	15	16	56	11	9	8	12	40
Male	74	Married	Employed	bachelor	North	543	14	14	15	21	64	12	9	8	18	47
Male	76	Married	Employed	high school education or diplom	North	543	15	15	16	21	67	12	9	10	12	43
Male	77	Married	Employed	high school education or diplom	North	564	16	15	21	19	71	12	9	10	10	41
Male	70	Married	Not employed	primary education	North	568	16	16	21	17	70	10	9	10	9	38
Female	72	Married	Not employed	primary education	North	458	16	21	19	16	72	12	9	9	8	38
Male	71	Married	Employed	primary education	North	456	12	21	17	20	70	12	9	9	8	38
Female	70	Married	Employed	primary education	North	345	12	19	16	21	68	18	9	9	9	45
Male	74	Married	Employed	primary education	North	343	8	17	20	17	62	12	8	9	8	37
Male	72	Married	Employed	primary education	North	564	8	16	21	18	63	10	8	9	12	39
Male	71	Divorced	Employed	primary education	North	453	19	20	17	19	75	9	9	8	10	36
Female	73	Married	Employed	high school education or diplom	North	564	20	21	18	20	79	8	9	8	12	37
Male	76	Married	Employed	primary education	North	564	8	17	19	21	65	8	9	8	12	37
Female	73	Married	Not employed	primary education	North	123	12	18	20	22	72	9	9	8	18	44
Male	77	Married	Employed	primary education	North	321	12	19	21	11	63	8	9	10	12	39
Male	73	Widow	Not employed	primary education	North	234	14	20	22	14	70	9	8	9	12	38
Male	76	Married	Employed	high school education or diplom	North	123	15	8	12	15	50	9	9	8	10	36
Male	74	Widow	Employed	high school education or diplom	North	134	15	12	14	15	56	8	9	12	12	41
Female	72	Divorced	Employed	high school education or diplom	North	123	16	12	15	16	59	9	8	10	12	39
Male	73	Divorced	Not employed	primary education	North	134	21	14	15	21	71	9	8	12	18	47
Female	75	Divorced	Employed	primary education	North	135	21	15	16	21	73	9	8	12	12	41
Female	76	Married	Not employed	primary education	North	543	19	15	21	19	74	9	8	18	10	45
Male	77	Married	Not employed	bachelor	North	432	17	16	21	17	71	9	10	12	9	40
Male	69	Married	Employed	bachelor	North	543	16	21	19	16	72	9	10	10	8	37
Male	70	Married	Employed	primary education	North	123	20	21	17	20	78	9	10	9	8	36
Male	78	Divorced	Employed	Master degree and PhD	North	324	21	19	16	21	77	9	9	8	9	35
Female	77	Married	Employed	Master degree and PhD	North	123	17	17	20	17	71	9	9	8	8	34
Male	75	Married	Employed	Master degree and PhD	North	543	18	16	21	18	73	9	9	9	9	36
Male	74	Married	Not employed	Master degree and PhD	North	125	19	20	17	19	75	8	9	8	9	34
Female	75	Married	Not employed	primary education	North	321	20	21	18	20	79	8	9	9	9	35
Male	75	Widow	Not employed	primary education	North	432	21	17	19	21	78	8	10	9	9	36
Female	78	Married	Not employed	primary education	North	134	22	18	20	22	82	8	10	9	9	36
Male	79	Married	Not employed	primary education	North	345	11	19	21	11	62	10	10	9	9	38
Female	73	Divorced	Not employed	primary education	North	99	14	20	22	14	70	10	11	9	9	39
Male	74	Divorced	Not employed	primary education	North	324	19	21	11	19	70	10	11	9	9	39
Male	76	Divorced	Not employed	primary education	North	231	18	22	14	18	72	9	11	9	9	38
Male	74	Divorced	Not employed	high school education or diplom	North	344	17	8	12	15	52	9	11	9	9	38
Female	75	Widow	Not employed	primary education	North	333	22	12	14	15	63	9	17	9	8	43
Male	75	Divorced	Not employed	primary education	North	442	21	12	15	16	64	9	14	9	8	40
Male	78	Divorced	Not employed	primary education	North	123	21	14	15	21	71	9	9	8	8	34
Male	79	Widow	Not employed	primary education	North	432	21	15	16	21	73	10	8	9	12	39
Male	73	Married	Not employed	primary education	North	124	20	15	21	19	75	10	9	8	10	37
Male	74	Married	Not employed	primary education	North	153	8	16	21	17	62	11	9	8	12	40
Female	76	Married	Not employed	primary education	North	453	12	21	19	16	68	11	9	8	12	40
Male	77	Married	Not employed	primary education	North	321	12	21	17	20	70	17	9	8	18	52
Male	70	Married	Not employed	primary education	North	432	14	19	16	21	70	14	9	10	12	45
Male	72	Married	Not employed	primary education	North	453	15	17	20	17	69	9	9	10	10	38
Male	71	Widow	Not employed	high school education or diplom	North	213	15	16	21	18	70	9	9	10	9	37
Female	70	Married	Not employed	primary education	North	123	16	20	17	19	72	9	9	9	8	35
Male	74	Married	Not employed	primary education	North	432	21	21	18	20	80	9	9	9	8	35
Male	72	Divorced	Not employed	primary education	North	153	21	17	19	21	78	9	9	9	9	36
Male	71	Divorced	Not employed	primary education	North	213	19	8	12	15	54	9	8	9	8	34
Male	73	Divorced	Not employed	primary education	North	345	17	12	14	15	58	8	8	9	9	34
Female	74	Divorced	Not employed	high school education or diplom	North	343	16	12	15	16	59	8	8	10	9	35
Male	75	Married	Not employed	Master degree and PhD	North	233	20	14	15	21	70	8	8	10	9	35
Female	75	Married	Not employed	bachelor	North	432	21	15	16	21	73	8	10	10	9	37
Male	78	Married	Not employed	bachelor	North	453	17	15	21	19	72	8	10	11	9	38
Female	79	Divorced	Not employed	bachelor	North	234	18	16	21	17	72	10	10	11	9	40
Male	73	Married	Not employed	bachelor	North	435	19	21	19	16	75	9	9	11	9	38
Female	74	Married	Not employed	bachelor	North	342	20	21	17	20	78	9	9	11	9	38
Male	75	Married	Not employed	bachelor	North	324	21	19	16	21	77	9	9	17	9	44
Female	75	Married	Not employed	primary education	North	321	22	17	20	17	76	9	8	9	12	38
Male	78	Married	Not employed	primary education	North	432	11	16	21	18	66	9	9	8	10	36
Female	79	Married	Not employed	primary education	North	432	14	20	17	19	70	9	9	8	12	38
Male	73	Married	Not employed	primary education	North	345	19	21	18	20	78	8	8	9	12	37
Male	74	Divorced	Not employed	primary education	North	234	18	17	19	21	75	8	9	8	10	35
Male	76	Married	Not employed	primary education	North	213	17	18	20	22	77	8	9	8	12	37
Female	77	Married	Not employed	primary education	North	235	22	19	21	11	73	8	9	8	12	37
Female	70	Married	Not employed	primary education	North	324	21	20	22	14	77	8	9	8	18	43
Male	72	Divorced	Not employed	primary education	North	234	21	21	11	19	72	7	9	10	12	38
Female	71	Married	Not employed	primary education	North	231	21	22	14	18	75	7	9	10	10	36
Male	70	Married	Not employed	primary education	North	432	20	11	19	17	67	7	9	10	9	35
Male	74	Married	Employed	primary education	North	213	8	17	20	17	62	7	9	9	8	33
Male	72	Married	Not employed	primary education	North	432	12	16	21	18	67	6	9	9	8	32
Male	71	Widow	Not employed	Master degree and PhD	North	345	12	20	17	19	68	6	9	9	9	33
Male	73	Married	Not employed	primary education	North	324	14	21	18	20	73	6	8	9	8	31
Male	79	Married	Employed	primary education	North	542	15	17	19	21	72	7	8	9	12	36
Male	76	Married	Not employed	primary education	North	432	15	18	20	22	75	7	9	8	10	34
Male	77	Married	Not employed	high school education or diplom	North	543	16	19	21	11	67	7	9	8	12	36
Female	78	Widow	Employed	high school education or diplom	North	213	21	20	22	14	77	8	9	8	12	37
Female	74	Married	Employed	primary education	North	432	21	21	11	19	72	8	9	8	18	43
Female	75	Married	Employed	primary education	North	153	19	22	14	18	73	4	9	10	12	35
Female	75	Married	Not employed	primary education	North	324	17	11	19	17	64	9	9	10	10	38
Male	78	Married	Employed	primary education	North	321	16	14	18	22	70	9	9	10	9	37
Female	79	Married	Not employed	primary education	North	453	20	19	17	21	77	9	9	9	8	35
Male	73	Married	Not employed	primary education	North	123	21	8	12	15	56	18	9	9	8	44
Female	74	Married	Employed	primary education	North	435	17	12	14	15	58	17	9	9	9	44
Male	76	Married	Employed	primary education	North	555	18	12	15	16	61	14	8	9	8	39
Female	77	Married	Not employed	primary education	North	567	19	14	15	21	69	11	8	9	9	37
Male	70	Widow	Not employed	primary education	North	478	20	15	16	21	72	11	8	10	9	38
Male	72	Widow	Not employed	primary education	North	468	21	15	21	19	76	10	8	10	9	37
Male	71	Married	Not employed	primary education	North	368	22	16	21	17	76	10	10	10	9	39
Female	70	Widow	Not employed	high school education or diplom	North	438	11	21	19	16	67	10	10	11	9	40
Male	74	Married	Not employed	primary education	North	378	14	21	17	20	72	10	10	11	9	40
Male	72	Married	Not employed	primary education	North	328	19	19	16	21	75	11	9	11	9	40
Male	71	Married	Not employed	primary education	North	390	18	17	20	17	72	11	9	11	9	40
Male	73	Widow	Not employed	primary education	North	247	17	16	21	18	72	11	9	17	9	46
Male	79	Married	Not employed	bachelor	North	245	22	20	17	19	78	11	9	14	9	43
Female	78	Married	Not employed	primary education	North	289	21	21	18	20	80	11	9	9	8	37
Male	78	Married	Not employed	primary education	North	154	21	17	19	21	78	11	8	9	12	40
Female	77	Married	Not employed	primary education	North	278	21	18	20	22	81	11	9	8	10	38
Female	74	Married	Not employed	primary education	North	265	20	19	21	11	71	11	9	8	12	40
Male	75	Married	Not employed	high school education or diplom	North	213	8	20	22	14	64	10	9	8	12	39
Female	75	Married	Not employed	primary education	North	278	12	21	8	12	53	10	9	8	18	45
Male	78	Married	Not employed	primary education	North	235	12	22	12	14	60	9	9	10	12	40
Male	79	Married	Not employed	primary education	North	457	8	12	12	15	47	9	9	10	10	38
Female	74	Married	Not employed	primary education	North	432	12	14	14	15	55	9	9	10	9	37
Female	75	Married	Not employed	primary education	North	542	12	15	15	16	58	9	9	9	8	35
Male	75	Married	Not employed	primary education	North	578	14	15	15	21	65	9	8	9	12	38
Male	78	Married	Not employed	primary education	North	489	15	16	16	21	68	9	9	8	10	36
Male	79	Married	Not employed	primary education	North	534	15	21	21	19	76	9	9	8	12	38
Female	73	Married	Not employed	primary education	North	264	16	21	21	17	75	9	9	8	12	38
Male	74	Married	Not employed	primary education	North	543	21	19	19	16	75	9	9	8	18	44
Female	76	Married	Not employed	primary education	North	267	21	17	17	20	75	9	9	10	12	40
Male	77	Married	Not employed	primary education	North	456	19	16	16	21	72	9	9	10	10	38
Male	70	Married	Not employed	primary education	North	347	17	20	20	17	74	9	9	10	9	37
Male	72	Married	Not employed	primary education	North	578	16	21	21	18	76	9	9	9	8	35
Male	71	Married	Not employed	primary education	North	568	20	17	17	19	73	9	9	9	8	35
Male	70	Married	Not employed	primary education	North	458	21	18	18	20	77	9	9	9	9	36
Male	74	Married	Not employed	primary education	North	458	17	19	19	21	76	9	8	9	8	34
Female	72	Married	Not employed	primary education	North	368	18	20	20	22	80	9	8	9	9	35
Male	71	Married	Not employed	primary education	North	368	19	21	21	11	72	9	8	10	9	36
Male	73	Widow	Not employed	high school education or diplom	North	489	20	8	12	15	55	9	8	10	9	36
Male	79	Married	Not employed	primary education	North	432	21	12	14	15	62	9	10	10	9	38
Male	78	Married	Not employed	primary education	North	543	22	12	15	16	65	9	10	11	9	39
Male	78	Married	Not employed	primary education	North	568	11	14	15	21	61	9	10	11	9	39
Male	76	Married	Not employed	primary education	North	432	17	15	16	21	69	9	9	11	9	38
Female	74	Married	Not employed	high school education or diplom	North	555	22	15	21	19	77	9	9	11	9	38
Male	75	Widow	Not employed	primary education	North	453	21	16	21	17	75	9	9	17	9	44
Male	75	Widow	Not employed	primary education	North	435	21	21	19	16	77	9	9	14	9	41
Female	78	Widow	Not employed	primary education	North	234	21	21	17	20	79	9	9	9	8	35
Male	79	Married	Not employed	primary education	North	543	17	19	16	21	73	9	10	9	8	36
Male	73	Married	Not employed	high school education or diplom	North	543	22	17	20	17	76	9	10	9	8	36
Male	74	Widow	Not employed	primary education	North	564	21	16	21	18	76	9	10	11	9	39
Male	76	Widow	Not employed	primary education	North	568	21	8	12	15	56	9	9	11	9	38
Male	77	Widow	Not employed	primary education	North	555	21	12	14	15	62	9	9	11	9	38
Male	70	Widow	Not employed	primary education	North	453	20	12	15	16	63	10	8	9	12	39
Male	72	Married	Not employed	high school education or diplom	North	435	8	14	15	21	58	10	9	8	10	37
Male	71	Married	Not employed	primary education	North	234	12	15	16	21	64	10	9	8	12	39
Male	70	Married	Not employed	primary education	North	543	12	15	21	19	67	10	9	8	12	39
Female	74	Married	Not employed	primary education	North	543	14	16	21	17	68	10	9	8	18	45
Female	72	Married	Not employed	primary education	North	564	15	21	19	16	71	10	9	10	12	41
Female	71	Married	Not employed	high school education or diplom	North	568	15	21	17	20	73	10	9	10	10	39
Male	73	Married	Not employed	primary education	North	458	16	19	16	21	72	10	9	10	9	38
Male	79	Married	Not employed	primary education	North	456	21	17	20	17	75	12	9	9	8	38
Male	74	Married	Not employed	Master degree and PhD	North	345	21	16	21	18	76	11	9	9	8	37
Female	75	Married	Not employed	bachelor	North	343	19	20	17	19	75	11	9	9	9	38
Male	75	Married	Not employed	high school education or diplom	North	564	17	21	18	20	76	11	8	9	8	36
Male	78	Married	Not employed	Master degree and PhD	North	453	16	17	19	21	73	10	8	9	9	36
Female	79	Married	Not employed	high school education or diplom	North	564	20	18	20	22	80	10	8	10	9	37
Male	73	Married	Not employed	high school education or diplom	North	564	21	19	21	11	72	10	8	10	9	37
Male	74	Married	Not employed	high school education or diplom	North	123	17	20	22	14	73	9	10	10	9	38
Male	75	Married	Not employed	high school education or diplom	North	321	18	21	11	19	69	9	10	11	9	39
Male	75	Married	Not employed	primary education	North	234	19	22	14	18	73	9	10	11	9	39
Female	78	Married	Not employed	primary education	North	123	20	11	19	17	67	10	9	11	9	39
Male	79	Married	Not employed	primary education	North	134	21	16	19	16	72	10	9	11	9	39
Male	73	Married	Not employed	primary education	North	123	22	21	17	20	80	8	9	12	9	38
Female	74	Married	Not employed	primary education	North	134	11	21	16	21	69	9	8	10	9	36
Female	76	Married	Not employed	primary education	North	135	14	19	20	17	70	9	8	12	8	37
Male	77	Married	Not employed	high school education or diplom	North	543	19	17	21	18	75	9	8	12	8	37
Female	70	Married	Not employed	primary education	North	432	18	16	17	19	70	9	8	18	8	43
Male	72	Married	Not employed	primary education	North	543	17	20	18	20	75	9	8	9	12	38
Male	71	Divorced	Not employed	bachelor	North	123	22	21	19	21	83	9	9	8	10	36
Male	70	Divorced	Not employed	bachelor	North	324	21	17	20	22	80	9	9	8	12	38
Female	74	Divorced	Not employed	bachelor	North	123	21	18	21	11	71	9	9	8	12	38
Female	72	Married	Not employed	bachelor	North	543	16	19	16	19	70	9	9	8	18	44
Male	71	Married	Not employed	primary education	North	125	21	17	21	17	76	9	9	10	12	40
Male	73	Married	Not employed	primary education	North	321	21	16	21	16	74	8	9	10	10	37
Male	74	Widow	Not employed	primary education	North	432	19	20	19	20	78	8	9	10	9	36
Male	75	Widow	Not employed	bachelor	North	134	17	21	17	21	76	8	9	9	8	34
Male	75	Widow	Not employed	primary education	North	345	16	17	16	17	66	8	9	9	8	34
Male	72	Divorced	Not employed	primary education	North	99	20	18	20	18	76	10	9	9	9	37
Female	79	Divorced	Employed	primary education	North	324	21	19	21	19	80	10	8	9	8	35
Female	73	Married	Not employed	primary education	North	231	17	20	17	20	74	10	8	9	9	36
Female	74	Married	Employed	primary education	North	344	18	21	18	21	78	9	8	10	9	36
Female	76	Divorced	Employed	primary education	North	333	14	16	19	16	65	9	8	10	9	36
Male	77	Divorced	Employed	primary education	North	442	15	21	17	20	73	9	10	10	9	38
Male	70	Married	Employed	bachelor	North	123	15	21	16	21	73	9	10	11	9	39
Male	78	Married	Employed	primary education	North	432	16	19	20	17	72	9	10	11	9	39
Male	71	Married	Employed	primary education	North	124	21	17	21	18	77	10	9	11	9	39
Female	70	Married	Employed	primary education	North	153	21	16	17	19	73	10	9	11	9	39
Male	74	Married	Employed	Master degree and PhD	North	453	19	16	19	16	70	6	9	17	9	41
Male	72	Married	Not employed	primary education	North	321	17	21	17	20	75	7	9	14	9	39
Female	73	Married	Employed	primary education	North	432	16	21	16	21	74	7	9	9	8	33
Male	73	Married	Not employed	primary education	North	453	20	19	20	17	76	8	9	12	8	37
Male	79	Divorced	Employed	primary education	North	213	21	17	21	18	77	9	8	10	8	35
Female	78	Divorced	Not employed	high school education or diplom	North	123	17	16	17	19	69	9	8	8	9	34
Female	76	Divorced	Employed	primary education	North	432	18	20	18	20	76	9	8	9	8	34
Male	77	Married	Not employed	primary education	North	153	11	21	21	21	74	9	8	9	8	34
Male	74	Single	Not employed	primary education	North	213	14	21	17	20	72	9	10	9	8	36
Female	75	Divorced	Not employed	primary education	North	345	19	21	22	8	70	9	10	9	8	36
Male	75	Married	Not employed	high school education or diplom	North	343	18	20	21	12	71	9	10	9	10	38
Male	78	Widow	Not employed	primary education	North	233	17	8	21	12	58	9	9	9	10	37
Female	79	Married	Not employed	primary education	North	432	22	12	21	14	69	9	9	9	10	37
Female	73	Divorced	Not employed	primary education	North	453	21	12	20	15	68	9	9	9	9	36
Male	74	Divorced	Not employed	primary education	North	234	21	14	21	15	71	8	9	9	9	35
Male	76	Married	Not employed	primary education	North	435	21	15	12	16	64	8	9	9	9	35
Male	77	Divorced	Not employed	primary education	North	342	17	15	12	21	65	8	10	8	9	35
Female	70	Married	Not employed	primary education	North	324	22	16	14	21	73	8	10	8	9	35
Female	72	Married	Not employed	primary education	North	321	21	21	15	19	76	10	10	8	10	38
Male	71	Married	Not employed	primary education	North	432	21	21	15	17	74	10	11	8	10	39
Male	70	Married	Not employed	primary education	North	432	17	15	12	21	65	10	11	10	10	41
Female	74	Married	Not employed	primary education	North	345	22	16	14	21	73	9	11	10	11	41
Female	72	Married	Not employed	primary education	North	234	21	21	15	19	76	9	11	10	11	41
Female	71	Married	Not employed	primary education	North	213	21	21	15	17	74	9	17	9	11	46
Male	73	Divorced	Employed	primary education	North	235	21	19	16	16	72	9	14	9	11	43
Female	79	Divorced	Employed	primary education	North	324	20	17	21	20	78	9	9	9	17	44
Female	78	Divorced	Employed	primary education	North	234	8	16	21	21	66	10	9	9	14	42
Male	76	Divorced	Not employed	primary education	North	231	12	20	19	17	68	8	9	12	9	38
Male	74	Married	Employed	primary education	North	432	12	21	17	18	68	9	8	10	9	36
Male	75	Divorced	Not employed	primary education	North	213	14	17	16	19	66	9	8	12	9	38
Female	75	Divorced	Not employed	primary education	North	432	15	18	20	20	73	9	8	12	8	37
Male	78	Divorced	Not employed	primary education	North	345	15	19	21	21	76	9	8	18	9	44
Female	79	Married	Not employed	primary education	North	324	16	20	17	22	75	9	10	12	9	40
Female	73	Divorced	Not employed	primary education	North	542	21	21	18	11	71	9	10	10	9	38
Male	74	Married	Not employed	primary education	North	432	21	22	19	14	76	9	10	9	9	37
Male	76	Married	Not employed	primary education	North	543	19	11	20	19	69	9	9	8	9	35
Female	77	Divorced	Not employed	primary education	North	213	17	14	21	18	70	9	9	8	9	35
Male	75	Divorced	Not employed	primary education	North	432	16	19	22	17	74	9	9	9	9	36
Female	72	Divorced	Not employed	primary education	North	153	20	18	11	22	71	8	9	8	9	34
Female	71	Divorced	Not employed	primary education	North	324	21	17	14	21	73	8	9	9	9	35
Female	70	Divorced	Not employed	primary education	North	321	17	22	19	21	79	8	10	9	9	36
Male	76	Divorced	Not employed	primary education	North	453	18	11	21	19	69	8	10	9	8	35
Male	72	Married	Not employed	primary education	North	123	19	14	21	17	71	10	10	9	8	37
Male	71	Married	Not employed	primary education	North	435	20	19	21	22	82	10	11	9	8	38
Male	78	Divorced	Not employed	primary education	North	555	21	18	20	21	80	10	11	9	8	38
Female	79	Divorced	Not employed	primary education	North	567	22	17	8	21	68	9	11	9	10	39
Female	78	Divorced	Not employed	primary education	North	478	11	22	12	21	66	9	11	9	10	39
Female	76	Divorced	Not employed	primary education	North	468	14	21	12	20	67	9	17	9	10	45
Female	78	Married	Not employed	primary education	North	368	19	21	14	18	72	9	14	9	9	41
Female	75	Married	Not employed	primary education	North	438	18	21	15	12	66	9	9	8	9	35
Male	74	Married	Not employed	primary education	North	378	17	11	21	18	67	10	9	8	9	36
Male	75	Married	Employed	primary education	North	328	22	14	21	17	74	10	9	8	9	36
Male	75	Divorced	Employed	primary education	North	390	21	19	21	22	83	9	9	10	9	37
Male	78	Married	Employed	high school education or diplom	North	247	21	18	20	21	80	9	9	10	10	38
Female	77	Divorced	Employed	primary education	North	245	21	17	8	21	67	9	9	10	10	38
Female	73	Divorced	Employed	primary education	North	289	17	22	12	21	72	9	9	9	8	35
Female	74	Divorced	Not employed	primary education	North	154	22	21	12	20	75	9	9	9	8	35
Female	76	Married	Employed	primary education	North	278	21	11	21	21	74	8	9	9	9	35
Male	77	Married	Not employed	primary education	North	265	21	14	21	17	73	8	8	9	8	33
Male	73	Widow	Not employed	high school education or diplom	North	213	21	19	21	22	83	8	8	9	9	34
Male	72	Married	Not employed	high school education or diplom	North	278	20	18	20	21	79	8	8	10	9	35
Male	71	Married	Not employed	high school education or diplom	North	235	12	17	8	21	58	10	8	10	9	37
Male	70	Divorced	Employed	primary education	North	457	12	22	12	21	67	10	10	10	9	39
Male	78	Divorced	Employed	primary education	North	432	12	21	12	20	65	10	10	11	9	40
Male	72	Married	Employed	primary education	North	542	14	21	14	8	57	9	10	11	9	39
Male	71	Married	Not employed	primary education	North	578	15	21	15	12	63	9	9	11	9	38
Male	73	Married	Not employed	primary education	North	489	15	17	15	12	59	9	9	11	9	38
Female	76	Married	Not employed	primary education	North	534	16	22	16	14	68	9	9	17	9	44
Female	78	Married	Not employed	primary education	North	264	21	21	21	15	78	9	9	14	9	41
Female	76	Married	Not employed	primary education	North	543	21	21	21	15	78	10	9	9	8	36
Male	70	Married	Not employed	primary education	North	267	19	18	11	22	70	10	10	9	8	37
Female	74	Married	Not employed	primary education	North	456	17	17	14	21	69	10	10	9	8	37
Male	75	Married	Not employed	primary education	North	347	16	22	19	21	78	11	10	9	8	38
Female	75	Married	Employed	primary education	North	578	20	11	21	19	71	11	11	9	10	41
Female	78	Married	Employed	primary education	North	568	21	14	21	17	73	11	11	9	10	41
Female	79	Married	Employed	primary education	North	458	17	19	21	22	79	11	11	8	10	40
Male	73	Married	Employed	primary education	North	458	18	18	20	21	77	17	11	8	9	45
Male	74	Married	Employed	primary education	North	368	19	17	8	21	65	14	17	8	9	48
Female	76	Married	Not employed	primary education	North	368	20	22	12	21	75	9	14	8	9	40
Female	77	Married	Not employed	primary education	North	489	21	21	12	20	74	9	9	8	9	35
Female	70	Married	Not employed	primary education	North	432	22	21	14	18	75	9	9	10	9	37
Female	72	Married	Not employed	primary education	North	543	11	21	15	12	59	9	9	9	10	37
Female	71	Married	Employed	primary education	North	568	14	11	21	18	64	9	9	9	10	37
Male	70	Married	Not employed	primary education	North	555	19	14	21	17	71	9	9	9	10	37
Male	74	Widow	Not employed	primary education	North	453	18	19	21	22	80	8	9	9	11	37
Female	72	Married	Employed	primary education	North	435	17	18	20	21	76	8	8	9	11	36
Female	71	Married	Not employed	primary education	North	234	22	17	8	21	68	8	8	9	11	36
Female	73	Married	Not employed	primary education	North	543	21	22	12	21	76	8	8	8	11	35
Male	79	Divorced	Not employed	primary education	North	543	21	21	12	20	74	8	8	8	17	41
Female	78	Married	Not employed	primary education	North	564	21	11	21	21	74	10	8	8	14	40
Male	77	Married	Employed	primary education	North	555	17	14	21	17	69	9	10	8	9	36
Male	78	Married	Not employed	primary education	North	453	22	19	21	22	84	9	9	8	9	35
Male	79	Married	Not employed	primary education	North	435	21	18	20	21	80	9	9	7	9	34
Female	74	Married	Not employed	primary education	North	234	21	17	8	21	67	9	9	7	9	34
Female	75	Married	Employed	primary education	North	543	21	22	12	21	76	9	9	7	9	34
Female	75	Married	Not employed	primary education	North	543	20	21	12	20	73	9	9	7	9	34
Male	78	Married	Not employed	primary education	North	564	8	21	14	8	51	8	9	6	8	31
Male	79	Married	Employed	primary education	North	568	12	21	15	12	60	8	8	6	8	30
Male	73	Married	Employed	primary education	North	458	12	17	15	12	56	8	8	6	8	30
Male	74	Married	Employed	primary education	North	456	14	22	16	14	66	8	8	7	8	31
Male	76	Married	Not employed	primary education	North	345	15	21	18	11	65	8	8	7	8	31
Male	74	Married	Employed	primary education	North	343	15	21	17	14	67	7	8	7	10	32
Male	75	Married	Not employed	primary education	North	564	16	21	22	19	78	7	7	8	9	31
Male	75	Married	Not employed	bachelor	North	453	21	20	11	21	73	7	7	8	9	31
Male	78	Widow	Not employed	primary education	North	564	21	19	14	21	75	7	7	4	9	27
Male	79	Divorced	Employed	primary education	North	564	19	17	19	21	76	6	7	9	9	31
Male	73	Divorced	Not employed	primary education	North	123	17	16	18	20	71	6	6	9	9	30
Female	74	Divorced	Not employed	Master degree and PhD	North	321	16	20	17	8	61	6	6	9	9	30
Female	76	Divorced	Not employed	primary education	North	234	20	21	22	12	75	7	6	18	8	39
Male	77	Married	Not employed	primary education	North	123	21	17	21	12	71	7	7	17	8	39
Male	70	Married	Not employed	primary education	North	134	17	18	21	14	70	7	7	14	8	36
Male	72	Married	Not employed	primary education	North	123	18	19	21	15	73	8	7	11	8	34
Male	71	Married	Not employed	primary education	North	134	19	20	11	21	71	8	8	11	8	35
Female	70	Married	Not employed	primary education	North	135	20	21	14	21	76	4	8	10	7	29
Female	74	Married	Not employed	primary education	North	543	21	22	19	21	83	9	4	10	7	30
Female	72	Married	Not employed	primary education	North	432	22	11	18	20	71	9	9	10	7	35
Female	71	Married	Not employed	primary education	North	543	11	14	17	8	50	9	9	10	7	35
Male	73	Married	Not employed	primary education	North	123	14	19	22	12	67	18	9	11	6	44
Male	79	Widow	Not employed	primary education	North	324	19	18	21	12	70	17	18	11	6	52
Female	72	Married	Not employed	primary education	North	123	18	17	11	21	67	14	17	11	6	48
Male	76	Married	Not employed	primary education	North	543	17	22	14	21	74	11	14	11	7	43
Female	79	Married	Not employed	primary education	North	125	22	21	19	21	83	11	11	11	7	40
Female	71	Married	Not employed	primary education	North	321	21	21	18	20	80	10	11	11	7	39
Female	72	Widow	Not employed	high school education or diplom	North	432	21	21	17	8	67	10	10	11	8	39
Female	74	Widow	Not employed	primary education	North	134	21	17	22	12	72	10	10	11	8	39
Male	75	Widow	Not employed	primary education	North	345	19	22	21	12	74	10	10	10	4	34
Male	75	Married	Not employed	primary education	North	99	17	21	21	14	73	11	10	10	9	40
Female	78	Married	Employed	primary education	North	324	16	21	21	15	73	11	11	9	9	40
Male	79	Married	Not employed	bachelor	North	231	20	21	17	15	73	11	11	9	9	40
Male	73	Divorced	Not employed	primary education	North	344	21	20	22	16	79	11	11	9	18	49
Male	74	Divorced	Not employed	primary education	North	333	17	8	21	21	67	11	11	9	17	48
Female	76	Married	Not employed	primary education	North	442	18	12	21	21	72	11	11	9	14	45
Male	77	Divorced	Not employed	primary education	North	123	19	18	11	22	70	11	11	9	11	42
Male	70	Divorced	Not employed	primary education	North	432	20	17	14	21	72	11	11	9	11	42
Female	72	Divorced	Not employed	primary education	North	124	21	22	19	21	83	10	11	9	10	40
Male	71	Divorced	Not employed	primary education	North	153	22	11	21	19	73	10	10	9	10	39
Female	70	Married	Not employed	primary education	North	453	11	14	21	17	63	9	10	9	10	38
Female	74	Married	Not employed	primary education	North	321	14	19	21	22	76	9	9	9	10	37
Male	72	Married	Not employed	primary education	North	432	19	18	20	21	78	9	9	9	11	38
Male	71	Married	Not employed	primary education	North	453	18	17	8	21	64	9	9	9	11	38
Female	73	Married	Not employed	primary education	North	213	17	22	12	21	72	9	9	9	11	38
Male	79	Married	Not employed	primary education	North	123	22	21	12	20	75	9	9	9	11	38
Female	76	Married	Not employed	primary education	North	432	21	21	14	18	74	9	9	9	11	38
Male	77	Widow	Not employed	primary education	North	153	21	21	15	12	69	9	9	9	11	38
Female	78	Married	Not employed	primary education	North	213	21	11	21	18	71	9	9	9	11	38
Male	77	Married	Not employed	primary education	North	345	17	14	21	17	69	9	9	9	11	38
Male	69	Married	Employed	primary education	North	343	22	19	21	22	84	9	9	9	10	37
Male	72	Married	Employed	primary education	North	233	21	18	20	21	80	9	9	9	10	37
Male	73	Married	Employed	primary education	North	432	21	17	8	21	67	9	9	9	9	36
Male	76	Married	Employed	primary education	North	453	21	22	12	21	76	9	9	9	9	36
Female	78	Married	Not employed	primary education	North	234	20	21	12	20	73	9	9	9	9	36
Male	73	Married	Not employed	primary education	North	435	8	11	21	21	61	9	9	9	9	36
Male	74	Married	Not employed	primary education	North	342	12	14	21	17	64	9	9	9	9	36
Male	79	Married	Not employed	primary education	North	324	12	19	21	22	74	9	9	9	9	36
Female	79	Widow	Not employed	primary education	North	321	14	18	20	21	73	9	9	9	9	36
Female	76	Married	Not employed	primary education	North	432	15	17	8	21	61	9	9	9	9	36
Male	72	Married	Not employed	primary education	North	432	15	22	12	21	70	9	9	9	9	36
Male	77	Married	Not employed	primary education	North	345	16	21	12	20	69	9	9	9	9	36
Male	76	Married	Not employed	high school education or diplom	North	234	21	21	14	8	64	9	9	9	9	36
Male	77	Married	Not employed	primary education	North	213	21	21	15	12	69	9	9	10	9	37
Female	78	Widow	Not employed	primary education	North	235	19	17	15	12	63	9	9	10	9	37
Female	70	Single	Not employed	primary education	North	324	17	22	16	14	69	9	9	10	9	37
Female	69	Divorced	Not employed	primary education	North	234	16	21	21	15	73	9	9	10	9	37
Female	73	Divorced	Not employed	primary education	North	231	20	18	11	22	71	9	9	10	9	37
Male	78	Divorced	Not employed	bachelor	North	432	21	17	14	21	73	9	9	10	9	37
Male	76	Divorced	Not employed	primary education	North	213	17	22	19	21	79	9	9	10	9	37
Male	71	Divorced	Not employed	primary education	North	432	18	11	21	19	69	9	9	10	9	37
Male	74	Divorced	Not employed	primary education	North	345	19	14	21	17	71	9	9	12	9	39
Male	75	Married	Not employed	primary education	North	324	20	19	21	22	82	10	9	11	9	39
Male	75	Married	Not employed	primary education	North	542	21	18	20	21	80	10	10	11	9	40
Male	78	Married	Not employed	primary education	North	432	22	17	8	21	68	10	10	11	9	40
Male	79	Married	Not employed	high school education or diplom	North	543	11	22	12	21	66	10	10	10	9	39
Male	73	Married	Not employed	primary education	North	213	14	21	12	20	67	10	10	10	9	39
Female	74	Married	Not employed	primary education	North	432	19	21	14	18	72	10	10	10	9	39
Female	76	Married	Not employed	primary education	North	153	18	21	15	12	66	10	10	9	9	38
Female	77	Married	Not employed	primary education	North	324	17	11	21	18	67	10	10	9	9	38
Male	71	Married	Not employed	primary education	North	321	22	14	21	17	74	12	10	9	9	40
Male	72	Married	Not employed	primary education	North	453	21	19	21	22	83	11	12	10	9	42
Male	71	Married	Not employed	primary education	North	123	21	18	20	21	80	11	11	10	9	41
Female	72	Married	Not employed	primary education	North	435	21	17	8	21	67	11	11	11	9	42
Female	74	Married	Not employed	primary education	North	555	19	22	12	21	74	10	11	11	10	42
Female	72	Divorced	Not employed	primary education	North	567	17	21	12	20	70	10	10	12	10	42
Female	71	Married	Not employed	primary education	North	478	16	11	21	21	69	10	10	11	10	41
Male	73	Married	Not employed	primary education	North	468	20	14	21	17	72	9	10	11	10	40
Male	79	Married	Employed	primary education	North	368	21	19	21	22	83	9	9	11	10	39
Female	78	Widow	Not employed	primary education	North	438	17	18	20	21	76	9	9	11	10	39
Male	76	Widow	Not employed	primary education	North	378	18	17	8	21	64	10	9	17	10	46
Female	76	Married	Employed	primary education	North	328	19	22	12	21	74	10	10	11	10	41
Female	77	Married	Not employed	primary education	North	390	20	18	11	22	71	11	10	5	12	38
Male	69	Married	Not employed	primary education	North	247	21	17	14	21	73	11	11	5	11	38
Female	69	Married	Employed	primary education	North	245	22	22	19	21	84	12	11	5	11	39
Male	71	Married	Not employed	primary education	North	289	11	11	21	19	62	11	12	4	11	38
Female	70	Married	Not employed	primary education	North	154	14	14	21	17	66	11	11	4	10	36
Male	74	Married	Not employed	primary education	North	278	19	19	21	22	81	11	11	4	10	36
Female	75	Married	Employed	primary education	North	265	18	18	20	21	77	11	11	4	10	36
Male	75	Married	Not employed	primary education	North	213	17	17	8	21	63	17	11	4	9	41
Male	78	Married	Not employed	high school education or diplom	North	278	22	22	12	21	77	11	17	5	9	42
Male	79	Married	Employed	primary education	North	235	21	21	12	20	74	5	11	5	9	30
Female	73	Married	Employed	primary education	North	457	21	21	14	18	74	5	5	5	10	25
Male	74	Widow	Employed	primary education	North	432	21	21	15	12	69	5	5	5	10	25
Female	76	Married	Not employed	bachelor	North	542	17	11	21	18	67	4	5	6	11	26
Male	77	Married	Employed	primary education	North	578	22	14	21	17	74	4	4	6	11	25
Male	70	Married	Not employed	primary education	North	489	21	18	11	22	72	4	4	6	12	26
Male	72	Married	Not employed	high school education or diplom	North	534	21	17	14	21	73	4	4	6	11	25
Male	71	Divorced	Not employed	high school education or diplom	North	264	21	22	19	21	83	4	4	6	11	25
Female	70	Married	Employed	high school education or diplom	North	543	20	11	21	19	71	5	4	7	11	27
Male	74	Married	Not employed	high school education or diplom	North	267	8	14	21	17	60	5	5	7	11	28
Female	72	Married	Not employed	bachelor	North	456	12	19	21	22	74	5	5	7	17	34
Female	71	Married	Not employed	primary education	North	347	12	18	20	21	71	5	5	7	11	28
Male	73	Widow	Not employed	primary education	North	578	14	17	8	21	60	6	5	7	5	23
Male	79	Married	Employed	primary education	North	568	15	22	12	21	70	6	6	7	5	24
Male	78	Married	Employed	primary education	North	458	15	21	12	20	68	6	6	8	5	25
Male	76	Married	Employed	high school education or diplom	North	458	16	21	14	18	69	6	6	8	4	24
Male	77	Married	Employed	high school education or diplom	North	368	21	21	15	12	69	6	6	8	4	24
Male	75	Married	Employed	high school education or diplom	North	368	21	11	21	18	71	7	6	8	4	25
Male	78	Divorced	Not employed	high school education or diplom	North	489	19	14	21	17	71	7	7	10	4	28
Male	79	Divorced	Not employed	high school education or diplom	North	555	17	19	21	22	79	7	7	11	4	29
Male	73	Divorced	Not employed	high school education or diplom	North	453	16	18	20	21	75	7	7	11	5	30
Female	74	Married	Not employed	high school education or diplom	North	435	20	17	8	21	66	7	7	11	5	30
Male	76	Married	Employed	high school education or diplom	North	234	21	22	12	21	76	7	7	10	5	29
Female	77	Married	Not employed	bachelor	North	543	17	21	12	20	70	8	7	10	5	30
Male	70	Married	Employed	bachelor	North	543	18	11	21	21	71	8	8	10	6	32
Male	72	Single	Employed	bachelor	North	564	19	18	11	22	70	8	8	9	6	31
Male	71	Divorced	Not employed	bachelor	North	568	20	17	14	21	72	8	8	9	6	31
Female	70	Divorced	Not employed	bachelor	North	458	21	22	19	21	83	10	8	9	6	33
Female	74	Divorced	Not employed	high school education or diplom	North	555	22	11	21	19	73	11	10	9	6	36
Female	72	Married	Not employed	high school education or diplom	North	453	11	14	21	17	63	11	11	9	7	38
Female	71	Married	Not employed	high school education or diplom	North	435	14	19	21	22	76	11	11	9	7	38
Male	73	Married	Not employed	high school education or diplom	North	234	19	18	20	21	78	10	11	9	7	37
Male	79	Widow	Not employed	bachelor	North	543	18	17	8	21	64	10	10	9	7	36
Male	78	Married	Not employed	bachelor	North	543	17	22	12	21	72	10	10	7	7	34
Male	76	Married	Not employed	bachelor	North	564	22	21	12	20	75	9	10	7	7	33
Male	77	Married	Not employed	bachelor	North	568	21	21	14	18	74	9	9	7	8	33
Female	74	Married	Not employed	bachelor	North	458	21	21	15	12	69	9	9	7	8	33
Male	75	Widow	Not employed	high school education or diplom	North	456	21	11	21	18	71	9	9	7	8	33
Male	75	Married	Not employed	high school education or diplom	North	345	19	18	11	22	70	9	9	8	8	34
Female	78	Married	Not employed	high school education or diplom	North	343	17	17	14	21	69	9	9	8	10	36
Male	79	Married	Not employed	high school education or diplom	North	564	16	22	19	21	78	9	9	8	11	37
Female	73	Married	Not employed	high school education or diplom	North	453	20	11	21	19	71	9	9	8	11	37
Male	74	Widow	Not employed	high school education or diplom	North	564	21	14	21	17	73	7	9	17	11	44
Female	76	Married	Not employed	high school education or diplom	North	564	17	19	21	22	79	7	7	11	10	35
Male	77	Married	Not employed	bachelor	North	123	18	18	20	21	77	7	7	11	10	35
Male	72	Married	Not employed	bachelor	North	321	19	17	8	21	65	7	7	11	10	35
Male	74	Married	Employed	Master degree and PhD	North	234	20	22	12	21	75	7	7	10	9	33
Female	71	Widow	Employed	high school education or diplom	North	123	21	21	12	20	74	8	7	10	9	34
Male	73	Married	Employed	high school education or diplom	North	134	22	21	14	18	75	8	8	9	9	34
Male	74	Married	Employed	high school education or diplom	North	123	11	21	15	12	59	8	8	9	9	34
Male	72	Married	Not employed	primary education	North	134	14	11	21	18	64	8	8	9	9	34
Male	71	Married	Not employed	primary education	North	135	19	14	21	17	71	12	8	8	9	37
Male	73	Widow	Not employed	primary education	North	543	18	19	21	22	80	12	17	8	9	46
Male	79	Married	Not employed	high school education or diplom	North	432	17	18	20	21	76	12	12	8	12	44
Male	78	Married	Not employed	high school education or diplom	North	543	22	17	8	21	68	10	12	10	12	44
Male	69	Single	Not employed	high school education or diplom	North	123	21	22	12	21	76	12	12	10	12	46
Male	72	Divorced	Not employed	high school education or diplom	North	324	21	21	12	20	74	12	10	12	10	44
Male	73	Widow	Not employed	high school education or diplom	North	123	21	11	21	21	74	18	12	12	12	54
Male	72	Divorced	Not employed	high school education or diplom	North	543	17	14	21	17	69	12	12	12	12	48
Male	73	Widow	Not employed	high school education or diplom	North	125	22	19	21	22	84	10	18	10	18	56
Male	79	Widow	Not employed	primary education	North	321	21	18	20	21	80	9	12	12	12	45
Male	78	Widow	Not employed	primary education	North	432	21	17	8	21	67	8	10	12	10	40
Male	73	Widow	Not employed	primary education	North	134	21	22	12	21	76	8	9	18	9	44
Male	74	Married	Not employed	primary education	North	345	20	21	12	20	73	9	8	12	8	37
Male	72	Married	Not employed	primary education	North	99	19	18	11	22	70	8	8	10	8	34
Female	78	Married	Not employed	primary education	North	324	17	17	14	21	69	9	9	9	9	36
Male	78	Married	Not employed	primary education	North	231	16	22	19	21	78	9	8	8	8	33
Female	74	Married	Employed	high school education or diplom	North	344	20	11	21	19	71	9	9	8	9	35
Male	75	Married	Employed	primary education	North	333	21	14	21	17	73	9	9	9	9	36
Female	70	Widow	Employed	primary education	North	442	17	19	21	22	79	9	9	8	9	35
Male	72	Married	Employed	primary education	North	123	18	18	20	21	77	12	9	9	9	39
Female	73	Married	Employed	primary education	North	432	19	17	8	21	65	12	9	9	9	39
Male	77	Divorced	Employed	high school education or diplom	North	124	20	22	12	21	75	12	9	9	9	39
Male	70	Divorced	Employed	high school education or diplom	North	153	21	21	12	20	74	10	9	9	9	37
Male	72	Divorced	Not employed	high school education or diplom	North	453	22	18	11	22	73	12	9	9	9	39
Male	74	Divorced	Not employed	primary education	North	321	11	17	14	21	63	12	9	9	9	39
Male	72	Married	Employed	primary education	North	432	14	22	19	21	76	18	9	9	9	45
Male	70	Married	Not employed	primary education	North	453	19	11	21	19	70	12	8	9	8	37
Male	77	Married	Not employed	bachelor	North	213	18	14	21	17	70	10	8	9	8	35
Male	76	Divorced	Not employed	bachelor	North	123	17	19	21	22	79	9	8	9	8	34
Male	69	Married	Employed	primary education	North	432	22	18	20	21	81	8	8	8	8	32
Male	69	Married	Employed	Master degree and PhD	North	153	21	17	8	21	67	8	10	8	10	36
Female	69	Married	Employed	Master degree and PhD	North	213	21	22	12	21	76	9	10	8	10	37
Female	69	Married	Not employed	Master degree and PhD	North	345	21	21	12	20	74	8	10	8	10	36
Male	72	Married	Not employed	Master degree and PhD	North	343	17	21	14	18	70	9	9	10	9	37
Male	73	Married	Not employed	primary education	North	233	22	21	15	12	70	9	9	10	9	37
Male	77	Married	Not employed	primary education	North	432	21	11	21	18	71	9	9	10	9	37
Male	78	Divorced	Not employed	primary education	North	453	21	14	21	17	73	9	9	9	9	36
Male	69	Married	Not employed	primary education	North	234	21	19	21	22	83	9	9	9	9	36
Male	68	Married	Not employed	primary education	North	435	20	18	20	21	79	9	10	9	10	38
Female	69	Married	Not employed	primary education	North	342	8	17	8	21	54	9	10	9	10	38
Male	70	Single	Employed	primary education	North	324	12	22	12	21	67	9	10	9	10	38
Female	72	Married	Not employed	high school education or diplom	North	321	12	21	12	20	65	9	11	10	11	41
Male	76	Married	Employed	primary education	North	432	14	11	21	21	67	9	11	10	11	41
Female	77	Married	Not employed	primary education	North	432	15	14	21	17	67	8	11	10	11	40
Male	78	Married	Employed	primary education	North	345	15	19	21	22	77	8	11	11	11	41
Male	79	Widow	Employed	primary education	North	234	16	18	20	21	75	8	17	11	17	53
Female	73	Married	Employed	primary education	North	213	21	17	8	21	67	8	14	11	14	47
Male	79	Married	Not employed	primary education	North	235	21	22	12	21	76	10	9	11	9	39
Female	78	Married	Employed	primary education	North	324	19	21	12	20	72	10	9	17	9	45
Male	76	Married	Not employed	primary education	North	234	17	21	14	8	60	10	9	14	9	42
Male	77	Widow	Not employed	primary education	North	231	16	21	15	12	64	9	9	9	9	36
Male	74	Married	Employed	primary education	North	432	20	17	15	12	64	9	9	9	9	36
Female	75	Married	Employed	high school education or diplom	North	213	21	22	16	14	73	9	9	9	9	36
Male	75	Married	Employed	primary education	North	432	17	21	21	15	74	9	8	9	8	34
Male	78	Married	Not employed	primary education	North	345	18	21	21	15	75	9	8	9	8	34
Male	79	Married	Employed	primary education	North	324	19	18	11	22	70	10	8	9	8	35
Female	73	Married	Not employed	primary education	North	542	20	17	14	21	72	10	8	8	8	34
Female	74	Married	Not employed	primary education	North	432	21	22	19	21	83	10	8	8	8	34
Female	76	Married	Not employed	high school education or diplom	North	543	22	11	21	19	73	11	10	8	10	39
Male	77	Married	Employed	Master degree and PhD	North	213	11	14	21	17	63	11	9	8	9	37
Male	72	Married	Not employed	bachelor	North	432	14	19	21	22	76	11	9	8	9	37
Female	74	Married	Not employed	bachelor	North	153	19	18	20	21	78	11	9	10	9	39
Male	71	Married	Not employed	bachelor	North	324	18	17	8	21	64	17	9	9	9	44
Female	73	Married	Not employed	bachelor	North	321	17	22	12	21	72	14	9	9	9	41
Female	74	Married	Not employed	bachelor	North	453	19	21	12	20	72	9	9	9	9	36
Male	72	Married	Not employed	bachelor	North	123	17	21	14	18	70	9	8	9	8	34
Male	71	Married	Not employed	primary education	North	435	16	21	15	12	64	9	8	9	8	34
Male	73	Married	Not employed	primary education	North	555	20	18	11	22	71	9	8	9	8	34
Male	79	Married	Not employed	primary education	North	567	21	17	14	21	73	9	8	8	8	33
Female	78	Married	Not employed	primary education	North	478	17	22	19	21	79	9	8	8	8	33
Female	69	Married	Not employed	primary education	North	468	18	11	21	19	69	8	7	8	7	30
Female	72	Married	Not employed	primary education	North	368	19	14	21	17	71	8	7	8	7	30
Female	73	Married	Not employed	primary education	North	438	20	19	21	22	82	8	7	8	7	30
Male	72	Married	Not employed	primary education	North	378	21	18	20	21	80	8	7	7	7	29
Male	73	Married	Not employed	primary education	North	328	22	17	8	21	68	8	6	7	6	27
Male	79	Married	Not employed	primary education	North	390	11	22	12	21	66	10	6	7	6	29
Male	78	Married	Not employed	primary education	North	247	14	21	12	20	67	9	6	7	6	28
Female	73	Married	Employed	primary education	North	245	19	21	14	18	72	9	7	6	7	29
Male	74	Married	Employed	primary education	North	289	18	21	15	12	66	9	7	6	7	29
Male	72	Married	Employed	Master degree and PhD	North	154	17	11	21	18	67	9	7	6	12	34
Female	78	Married	Employed	primary education	North	278	22	14	21	17	74	9	12	7	12	40
Female	78	Married	Employed	primary education	North	265	21	19	21	22	83	9	12	7	12	40
Female	74	Married	Not employed	primary education	North	213	21	18	20	21	80	8	12	7	10	37
Female	75	Married	Not employed	high school education or diplom	North	278	21	17	8	21	67	8	10	8	12	38
Female	70	Married	Not employed	high school education or diplom	North	235	17	22	12	21	72	8	12	8	12	40
Female	72	Married	Not employed	primary education	North	457	22	21	12	20	75	8	12	4	18	42
Female	73	Married	Not employed	primary education	North	432	21	11	21	21	74	8	18	11	12	49
Female	77	Married	Not employed	primary education	North	542	21	14	21	17	73	7	12	12	10	41
Female	70	Married	Not employed	primary education	North	578	21	19	21	22	83	7	10	12	9	38
Male	72	Married	Not employed	primary education	North	489	20	18	20	21	79	7	9	12	8	36
Female	74	Married	Not employed	primary education	North	534	8	17	8	21	54	7	8	10	8	33
Female	72	Married	Not employed	primary education	North	264	12	18	11	22	63	6	8	12	9	35
Female	70	Married	Not employed	primary education	North	543	12	17	14	21	64	6	9	12	8	35
Male	77	Widow	Not employed	primary education	North	267	14	22	19	21	76	6	8	18	9	41
Male	76	Married	Not employed	primary education	North	456	15	11	21	19	66	7	9	12	9	37
Female	69	Married	Not employed	primary education	North	347	15	14	21	17	67	7	9	10	9	35
Female	69	Married	Not employed	primary education	North	578	16	19	21	22	78	12	9	9	9	39
Female	69	Married	Not employed	high school education or diplom	North	568	21	18	20	21	80	12	9	8	9	38
Male	69	Married	Not employed	primary education	North	458	21	17	8	21	67	12	9	8	9	38
Male	72	Widow	Not employed	primary education	North	458	19	22	12	21	74	10	9	9	9	37
Female	73	Widow	Not employed	primary education	North	368	17	21	12	20	70	12	9	8	9	38
Female	77	Widow	Not employed	primary education	North	368	16	21	14	18	69	12	9	9	9	39
Male	78	Married	Not employed	bachelor	North	489	20	21	15	12	68	18	9	9	9	45
Female	69	Married	Not employed	primary education	North	432	21	18	11	22	72	12	9	9	8	38
Male	68	Married	Not employed	primary education	North	543	17	17	14	21	69	10	8	9	8	35
Male	69	Married	Not employed	primary education	North	568	18	22	19	21	80	9	8	9	8	34
Male	70	Married	Not employed	primary education	North	432	19	11	21	19	70	8	8	9	8	33
Male	73	Married	Not employed	high school education or diplom	North	542	20	14	21	17	72	8	8	9	10	35
Male	79	Married	Not employed	primary education	North	679	21	19	21	22	83	9	10	9	10	38
Male	78	Married	Not employed	primary education	North	555	22	18	20	21	81	8	10	9	10	37
Female	76	Married	Not employed	primary education	North	453	11	17	8	21	57	9	10	9	9	37
Female	77	Married	Not employed	primary education	North	435	14	22	12	21	69	9	9	8	9	35
Male	74	Married	Not employed	primary education	North	234	19	21	12	20	72	9	9	8	9	35
Male	75	Married	Employed	primary education	North	543	18	21	14	18	71	9	9	8	9	35
Male	75	Married	Employed	primary education	North	543	17	21	15	12	65	9	9	8	9	35
Male	78	Married	Not employed	primary education	North	564	22	11	21	18	72	9	9	10	10	38
Female	79	Married	Not employed	primary education	North	568	21	14	21	17	73	9	10	10	10	39
Female	73	Married	Not employed	primary education	North	458	21	19	21	22	83	9	10	10	10	39
Female	74	Married	Not employed	primary education	North	456	21	18	20	21	80	9	10	9	11	39
Male	76	Married	Employed	primary education	North	345	19	17	8	21	65	9	11	9	11	40
Male	77	Married	Employed	primary education	North	343	17	22	12	21	72	8	11	9	11	39
Male	72	Married	Employed	primary education	North	564	16	21	12	20	69	8	11	9	11	39
Male	74	Married	Employed	primary education	North	453	20	11	21	21	73	8	11	9	17	45
Female	71	Married	Not employed	primary education	North	564	21	14	21	17	73	8	17	10	14	49
Female	73	Married	Not employed	primary education	North	564	17	19	21	22	79	10	14	10	9	43
Female	74	Married	Not employed	primary education	North	123	18	18	20	21	77	10	9	10	9	38
Female	72	Married	Not employed	primary education	North	321	19	17	8	21	65	10	9	11	9	39
Female	71	Married	Not employed	high school education or diplom	North	234	20	22	12	21	75	9	9	11	9	38
Male	73	Married	Not employed	primary education	North	123	21	21	12	20	74	9	9	11	9	38
Male	79	Married	Not employed	primary education	North	134	22	21	14	8	65	9	9	11	9	38
Male	78	Married	Not employed	primary education	North	555	11	21	15	12	59	9	9	17	8	43
Male	69	Married	Not employed	primary education	North	453	14	17	15	12	58	9	8	14	8	39
Female	72	Married	Not employed	high school education or diplom	North	435	19	18	11	22	70	10	8	9	8	35
Female	73	Married	Not employed	primary education	North	234	18	17	14	21	70	10	8	9	8	35
Female	72	Married	Not employed	primary education	North	543	17	22	19	21	79	10	8	9	8	35
Female	73	Married	Not employed	primary education	North	543	22	11	21	19	73	11	8	9	10	38
Male	79	Married	Not employed	primary education	North	564	21	14	21	17	73	11	10	9	9	39
Male	78	Married	Not employed	high school education or diplom	North	568	21	19	21	22	83	11	9	9	9	38
Male	73	Married	Not employed	primary education	North	458	21	18	20	21	80	11	9	8	9	37
Male	74	Married	Not employed	primary education	North	456	17	17	8	21	63	17	9	8	9	43
Female	72	Married	Not employed	primary education	North	345	22	22	12	21	77	14	9	8	9	40
Female	78	Married	Not employed	primary education	North	343	21	21	12	20	74	9	9	8	9	35
Male	78	Married	Employed	high school education or diplom	North	564	21	21	14	18	74	9	9	8	8	34
Male	74	Divorced	Employed	primary education	North	453	21	21	15	12	69	9	8	10	8	35
Male	75	Married	Not employed	primary education	North	564	20	11	21	18	70	9	8	9	8	34
Female	70	Married	Not employed	primary education	North	564	19	14	21	17	71	9	8	9	8	34
Female	72	Married	Not employed	primary education	North	123	17	19	21	22	79	9	8	9	8	34
Female	73	Single	Employed	high school education or diplom	North	321	16	18	20	21	75	8	8	9	7	32
Male	77	Married	Not employed	primary education	North	234	20	17	8	21	66	8	7	9	7	31
Male	70	Married	Not employed	primary education	North	123	21	18	11	22	72	8	7	9	7	31
Male	72	Married	Employed	Master degree and PhD	North	134	17	17	14	21	69	8	7	8	7	30
Female	74	Married	Employed	bachelor	North	123	18	22	19	21	80	8	7	8	6	29
Female	72	Married	Employed	high school education or diplom	North	134	19	11	21	19	70	10	6	8	6	30
Male	79	Married	Not employed	Master degree and PhD	North	135	20	14	21	17	72	9	6	8	6	29
Male	73	Married	Employed	high school education or diplom	North	543	21	19	21	22	83	9	6	8	7	30
Female	77	Married	Not employed	high school education or diplom	North	432	22	18	20	21	81	9	7	7	7	30
Female	69	Married	Not employed	high school education or diplom	North	543	11	17	8	21	57	9	7	7	7	30
Female	75	Married	Not employed	high school education or diplom	North	123	14	22	12	21	69	9	7	7	8	31
Female	73	Married	Employed	primary education	North	324	19	21	12	20	72	9	8	7	8	32
Female	79	Married	Not employed	primary education	North	123	18	21	14	18	71	8	8	6	4	26
Female	78	Married	Not employed	primary education	North	543	17	21	15	12	65	8	4	6	9	27
Female	76	Married	Not employed	primary education	North	125	22	11	21	18	72	8	9	6	9	32
Female	77	Married	Not employed	primary education	North	321	21	14	21	17	73	8	9	7	9	33
Male	74	Widow	Not employed	primary education	North	432	21	19	21	22	83	8	9	7	18	42
Male	75	Married	Not employed	high school education or diplom	North	134	21	18	20	21	80	7	18	7	17	49
Female	75	Married	Not employed	primary education	North	345	17	17	8	21	63	7	17	8	14	46
Male	78	Married	Not employed	primary education	North	99	22	22	12	21	77	7	14	8	11	40
Male	79	Married	Not employed	bachelor	North	324	21	21	12	20	74	7	11	4	11	33
Male	73	Divorced	Not employed	bachelor	North	231	21	11	21	21	74	6	11	9	10	36
Male	74	Married	Not employed	bachelor	North	344	21	14	21	17	73	6	10	9	10	35
Female	76	Married	Not employed	bachelor	North	333	20	19	21	22	82	6	10	9	10	35
Female	77	Married	Not employed	primary education	North	442	8	18	20	21	67	7	10	18	10	45
Male	72	Married	Not employed	primary education	North	123	12	17	8	21	58	7	10	17	11	45
Female	74	Married	Not employed	primary education	North	432	12	22	12	21	67	7	11	14	11	43
Male	71	Married	Not employed	bachelor	North	124	14	21	12	20	67	8	11	11	11	41
Male	73	Married	Not employed	primary education	North	153	15	21	14	8	58	8	11	11	11	41
Male	74	Married	Not employed	primary education	North	453	15	21	15	12	63	4	11	10	11	36
Female	72	Married	Not employed	primary education	North	321	16	17	15	12	60	9	11	10	11	41
Male	71	Married	Not employed	primary education	North	432	21	22	16	14	73	9	11	10	11	41
Male	73	Married	Not employed	primary education	North	453	21	21	21	15	78	9	11	10	11	41
Male	79	Married	Employed	primary education	North	213	19	18	11	22	70	18	11	11	10	50
Male	78	Married	Employed	primary education	North	123	17	17	14	21	69	17	10	11	10	48
Male	69	Married	Employed	bachelor	North	432	16	22	19	21	78	14	10	11	9	44
Male	72	Married	Employed	primary education	North	153	20	11	21	19	71	11	9	11	9	40
Male	73	Married	Employed	primary education	North	213	21	14	21	17	73	11	9	11	9	40
Female	62	Married	Employed	primary education	North	345	17	19	21	22	79	10	9	11	9	39
Male	73	Married	Not employed	Master degree and PhD	North	343	18	18	20	21	77	10	9	11	9	39
Male	79	Married	Not employed	primary education	North	233	19	17	8	21	65	10	9	11	9	39
Male	78	Married	Not employed	primary education	North	432	20	22	12	21	75	10	9	10	9	38
Male	73	Married	Not employed	primary education	North	453	21	21	12	20	74	11	9	10	9	39
Male	74	Married	Not employed	primary education	North	234	22	21	14	18	75	11	9	9	9	38
Female	63	Married	Not employed	high school education or diplom	North	435	11	21	15	12	59	11	9	9	9	38
Female	78	Married	Not employed	primary education	North	342	14	11	21	18	64	11	9	9	9	38
Male	78	Married	Not employed	primary education	North	324	19	14	21	17	71	11	9	9	9	38
Female	64	Married	Not employed	primary education	North	321	18	18	11	22	69	11	9	9	9	38
Male	75	Married	Not employed	primary education	North	432	17	17	14	21	69	11	9	9	9	38
Male	70	Married	Not employed	high school education or diplom	North	432	22	22	19	21	84	11	9	9	9	38
Female	72	Married	Employed	primary education	North	345	21	11	21	19	72	10	9	9	9	37
Male	73	Widow	Employed	primary education	North	234	21	14	21	17	73	10	9	9	9	37
Female	77	Married	Employed	primary education	North	213	21	19	21	22	83	9	9	9	9	36
Female	70	Married	Employed	primary education	North	235	21	18	20	21	80	9	9	9	9	36
Male	72	Married	Employed	primary education	North	324	22	17	8	21	68	9	9	9	9	36
Female	74	Married	Employed	primary education	North	234	11	22	12	21	66	9	9	9	9	36
Male	72	Married	Employed	primary education	North	231	14	21	12	20	67	9	9	9	9	36
Male	70	Divorced	Employed	primary education	North	432	19	21	14	18	72	9	9	9	9	36
Female	77	Married	Employed	primary education	North	213	18	21	15	12	66	9	9	9	9	36
Male	76	Married	Employed	primary education	North	432	17	11	21	18	67	9	9	9	9	36
Male	69	Married	Not employed	primary education	North	345	22	14	21	17	74	9	9	9	9	36
Male	69	Married	Not employed	primary education	North	324	21	19	21	22	83	9	9	9	9	36
Female	69	Married	Not employed	primary education	North	542	21	18	20	21	80	9	9	9	9	36
Male	69	Married	Not employed	primary education	North	432	21	17	8	21	67	9	9	9	9	36
Male	72	Widow	Not employed	primary education	North	543	17	22	12	21	72	9	9	9	9	36
Female	73	Married	Not employed	primary education	North	213	22	21	12	20	75	9	9	9	9	36
Female	77	Married	Not employed	primary education	North	432	21	11	21	21	74	9	9	9	9	36
Male	78	Married	Not employed	primary education	North	153	21	14	21	17	73	9	9	9	10	37
Male	69	Married	Not employed	primary education	North	324	21	19	21	22	83	9	10	9	10	38
Male	68	Married	Not employed	primary education	North	321	20	18	20	21	79	9	10	9	10	38
Male	69	Married	Not employed	primary education	North	453	19	17	8	21	65	9	10	9	10	38
Female	70	Married	Not employed	primary education	North	123	17	22	12	21	72	9	10	9	10	38
Male	72	Married	Not employed	primary education	North	435	16	21	12	20	69	9	10	9	10	38
Female	76	Married	Not employed	primary education	North	555	20	18	11	22	71	9	10	9	10	38
Male	77	Married	Not employed	primary education	North	567	21	17	14	21	73	9	10	9	10	38
Male	78	Married	Not employed	primary education	North	478	17	22	19	21	79	9	10	10	12	41
Male	79	Married	Not employed	primary education	North	468	18	11	21	19	69	9	12	10	11	42
Male	77	Married	Not employed	primary education	North	368	19	14	21	17	71	9	11	10	11	41
Male	77	Married	Not employed	primary education	North	438	20	19	21	22	82	9	11	10	11	41
Female	63	Married	Not employed	primary education	North	378	21	18	20	21	80	9	11	10	10	40
Male	79	Married	Not employed	primary education	North	328	22	17	8	21	68	9	10	10	10	39
Female	62	Married	Not employed	primary education	North	390	11	22	12	21	66	9	10	10	10	39
Male	76	Married	Employed	primary education	North	247	14	21	12	20	67	9	10	10	9	38
Male	74	Married	Employed	primary education	North	245	19	21	14	18	72	9	9	12	9	39
Male	75	Married	Employed	primary education	North	289	18	21	15	12	66	10	9	11	9	39
Female	78	Married	Not employed	primary education	North	154	17	11	21	18	67	10	9	11	10	40
Female	76	Married	Not employed	primary education	North	278	22	14	21	17	74	10	10	11	10	41
Male	77	Married	Not employed	primary education	North	265	21	19	21	22	83	10	10	10	11	41
Male	78	Married	Not employed	primary education	North	213	21	18	11	22	72	10	11	10	11	42
Male	69	Widow	Not employed	primary education	North	278	21	17	14	21	73	10	11	10	12	43
Male	73	Married	Not employed	primary education	North	235	17	22	19	21	79	10	12	9	11	42
Female	78	Married	Not employed	primary education	North	457	22	11	21	19	73	10	11	9	11	41
Female	78	Married	Not employed	high school education or diplom	North	432	21	14	21	17	73	12	11	9	11	43
Female	77	Divorced	Not employed	primary education	North	542	21	19	21	22	83	11	11	10	11	43
Female	77	Married	Not employed	primary education	North	578	21	18	20	21	80	11	11	10	17	49
Male	70	Married	Not employed	primary education	North	489	20	17	8	21	66	11	17	11	11	50
Male	69	Married	Employed	primary education	North	534	8	22	12	21	63	10	11	11	5	37
Male	73	Married	Not employed	primary education	North	264	12	21	12	20	65	10	5	12	5	32
Male	79	Married	Not employed	high school education or diplom	North	543	12	21	14	18	65	10	5	11	5	31
Male	73	Married	Not employed	high school education or diplom	North	267	14	21	15	12	62	9	5	11	4	29
Male	79	Widow	Employed	high school education or diplom	North	456	15	11	21	18	65	9	4	11	4	28
Male	77	Married	Not employed	primary education	North	347	15	14	21	17	67	9	4	11	4	28
Male	77	Single	Not employed	primary education	North	578	16	19	21	22	78	10	4	17	4	35
Male	79	Single	Employed	primary education	North	568	21	18	20	21	80	10	4	11	4	29
Female	72	Single	Employed	primary education	North	458	21	17	8	21	67	11	4	5	5	25
Female	77	Married	Employed	primary education	North	458	19	22	12	21	74	11	5	5	5	26
Female	77	Married	Not employed	primary education	North	368	17	21	12	20	70	12	5	5	5	27
Male	72	Married	Employed	primary education	North	368	16	11	21	21	69	11	5	4	5	25
Male	76	Single	Not employed	primary education	North	489	20	14	21	17	72	11	5	4	6	26
Male	72	Widow	Not employed	primary education	North	432	21	19	21	22	83	11	6	4	6	27
Female	69	Divorced	Not employed	primary education	North	555	17	18	20	21	76	11	6	4	6	27
Female	61	Single	Employed	primary education	North	453	18	17	8	21	64	17	6	4	6	33
Female	63	Divorced	Not employed	primary education	North	435	19	22	12	21	74	11	6	5	6	28
Female	64	Divorced	Not employed	primary education	North	234	20	21	12	20	73	5	6	5	7	23
Male	78	Widow	Not employed	primary education	North	543	21	21	14	8	64	5	7	5	7	24
Male	78	Widow	Not employed	primary education	North	543	22	21	15	12	70	5	7	5	7	24
Female	63	Married	Not employed	primary education	North	564	11	18	11	22	62	4	7	6	7	24
Female	62	Single	Not employed	primary education	North	568	14	17	14	21	66	4	7	6	7	24
Female	61	Single	Not employed	primary education	North	458	19	22	19	21	81	4	7	6	7	24
Male	79	Married	Not employed	primary education	North	456	18	11	21	19	69	4	7	6	8	25
Male	69	Married	Not employed	primary education	North	345	17	14	21	17	69	4	8	6	8	26
Female	69	Married	Not employed	primary education	North	343	22	19	21	22	84	5	8	7	8	28
Male	77	Married	Employed	primary education	North	564	21	18	20	21	80	5	8	7	8	28
Male	74	Widow	Employed	primary education	North	453	21	17	8	21	67	5	8	7	10	30
Female	73	Married	Employed	primary education	North	564	22	22	12	21	77	5	10	7	11	33
Male	77	Married	Employed	primary education	North	564	11	21	12	20	64	6	11	7	11	35
Male	79	Married	Employed	primary education	North	123	14	21	14	18	67	6	11	7	11	35
Male	77	Married	Not employed	primary education	North	321	19	21	15	12	67	6	12	8	10	36
Female	76	Widow	Not employed	primary education	North	234	18	11	21	18	68	6	12	8	10	36
Male	76	Widow	Not employed	primary education	North	123	17	14	21	17	69	6	12	8	10	36
Female	77	Widow	Not employed	primary education	North	134	22	19	21	22	84	7	10	8	9	34
Male	79	Married	Not employed	primary education	North	123	21	18	20	21	80	7	12	10	9	38
Male	78	Married	Not employed	primary education	North	134	21	17	8	21	67	7	12	11	9	39
Female	77	Married	Not employed	primary education	North	135	21	22	12	21	76	7	18	11	9	45
Male	77	Divorced	Not employed	primary education	North	543	17	21	12	20	70	7	12	11	9	39
Male	76	Divorced	Not employed	primary education	North	432	22	11	21	21	75	7	10	10	9	36
Male	77	Married	Not employed	primary education	North	543	21	14	21	17	73	8	9	10	9	36
Female	73	Single	Not employed	primary education	North	123	21	19	21	22	83	8	8	10	9	35
Female	77	Single	Not employed	primary education	North	324	21	18	20	21	80	8	8	9	7	32
Female	76	Single	Not employed	primary education	North	123	20	18	11	22	71	8	9	9	7	33
Male	77	Single	Not employed	primary education	North	543	19	17	14	21	71	10	8	12	7	37
Male	79	Married	Not employed	primary education	North	125	17	22	19	21	79	11	9	12	7	39
Male	70	Married	Not employed	bachelor	North	321	16	11	21	19	67	11	9	12	7	39
Male	79	Married	Not employed	primary education	North	432	20	14	21	17	72	11	9	10	8	38
Male	70	Married	Not employed	primary education	North	134	21	19	21	22	83	10	9	12	8	39
Male	78	Married	Not employed	primary education	North	345	17	18	20	21	76	10	9	12	8	39
Male	76	Married	Not employed	Master degree and PhD	North	99	18	17	8	21	64	10	9	18	8	45
Male	78	Married	Not employed	primary education	North	324	19	22	12	21	74	9	9	12	17	47
Male	76	Widow	Not employed	primary education	North	231	20	21	12	20	73	9	9	10	11	39
Female	77	Married	Not employed	primary education	North	344	21	21	14	18	74	9	9	9	12	39
Male	78	Married	Not employed	primary education	North	333	22	18	11	22	73	12	9	8	12	41
Female	77	Married	Not employed	primary education	North	442	11	17	14	21	63	12	8	8	12	40
Male	78	Married	Employed	primary education	North	123	14	22	19	21	76	12	8	9	10	39
Male	70	Married	Employed	primary education	North	432	19	11	21	19	70	10	8	8	12	38
Male	69	Married	Employed	primary education	North	124	18	14	21	17	70	12	8	9	12	41
Male	69	Married	Employed	primary education	North	153	17	19	21	22	79	12	10	9	18	49
Female	77	Married	Not employed	primary education	North	453	22	18	20	21	81	18	10	9	12	49
Male	79	Married	Not employed	primary education	North	321	21	17	8	21	67	12	10	9	10	41
Male	77	Married	Not employed	primary education	North	432	21	22	12	21	76	10	9	9	9	37
Male	72	Widow	Not employed	primary education	North	453	21	21	12	20	74	9	9	9	8	35
Male	73	Married	Not employed	primary education	North	213	17	21	14	18	70	8	9	9	8	34
Male	74	Married	Not employed	primary education	North	123	22	21	15	12	70	8	9	9	9	35
Male	77	Married	Not employed	high school education or diplom	North	432	21	11	21	18	71	9	9	9	8	35
Female	68	Married	Not employed	primary education	North	153	21	14	21	17	73	8	10	9	9	36
Female	61	Married	Not employed	primary education	North	213	21	19	21	22	83	9	10	8	9	36
Male	70	Widow	Not employed	primary education	North	345	20	18	20	21	79	9	10	8	9	36
Male	76	Single	Not employed	primary education	North	343	8	17	8	21	54	9	11	8	9	37
Male	74	Divorced	Not employed	bachelor	North	233	12	22	12	21	67	9	11	8	9	37
Male	77	Divorced	Not employed	primary education	North	432	12	21	12	20	65	9	11	10	9	39
Male	79	Divorced	Not employed	primary education	North	453	14	11	21	21	67	9	11	10	9	39
Female	77	Divorced	Not employed	primary education	North	234	15	14	21	17	67	9	17	10	9	45
Male	77	Divorced	Not employed	primary education	North	435	15	19	21	22	77	9	14	9	9	41
Female	72	Divorced	Not employed	primary education	North	342	16	18	20	21	75	9	9	9	9	36
Male	78	Married	Not employed	primary education	North	324	21	17	8	21	67	9	9	9	8	35
Female	77	Married	Not employed	primary education	North	321	21	22	12	21	76	8	9	9	8	34
Male	76	Married	Not employed	primary education	North	432	19	21	12	20	72	8	9	9	8	34
Female	74	Married	Not employed	primary education	North	432	17	21	14	8	60	8	9	10	8	35
Male	75	Married	Not employed	primary education	North	345	16	21	15	12	64	8	9	10	10	37
Female	64	Married	Not employed	primary education	North	234	20	17	15	12	64	10	8	10	10	38
Male	78	Married	Not employed	primary education	North	213	21	22	16	14	73	10	8	11	10	39
Female	78	Married	Not employed	primary education	North	235	17	18	11	22	68	10	8	11	9	38
Male	76	Married	Not employed	primary education	North	324	18	17	14	21	70	9	8	11	9	37
Female	63	Married	Not employed	primary education	North	234	19	22	19	21	81	9	8	11	9	37
Male	73	Married	Not employed	primary education	North	231	20	11	21	19	71	9	10	17	9	45
Female	61	Married	Not employed	primary education	North	432	21	14	21	17	73	9	9	14	9	41
Male	67	Married	Not employed	primary education	North	213	22	19	21	22	84	9	9	9	10	37
Female	63	Single	Not employed	primary education	North	432	11	18	20	21	70	10	9	9	10	38
Male	66	Married	Not employed	primary education	North	345	14	17	8	21	60	10	9	9	10	38
Female	62	Married	Not employed	primary education	North	324	19	22	12	21	74	10	9	9	11	39
Male	61	Married	Not employed	primary education	North	542	18	21	12	20	71	11	9	9	11	40
Female	63	Widow	Not employed	primary education	North	432	17	21	14	18	70	11	8	9	11	39
Male	62	Widow	Not employed	primary education	North	543	22	21	15	12	70	11	8	8	11	38
Male	63	Married	Not employed	primary education	North	213	21	11	21	18	71	11	8	8	17	44
Male	63	Married	Not employed	primary education	North	432	21	14	21	17	73	17	8	8	14	47
Female	62	Married	Not employed	primary education	North	153	21	19	21	22	83	14	8	8	9	39
Male	62	Married	Not employed	primary education	North	324	21	18	20	21	80	9	7	8	9	33
Female	61	Married	Employed	primary education	North	321	22	17	8	21	68	9	7	10	9	35
Male	72	Married	Not employed	high school education or diplom	North	453	11	22	12	21	66	9	7	9	9	34
Female	62	Married	Not employed	primary education	North	123	14	21	12	20	67	9	7	9	9	34
Female	61	Married	Not employed	primary education	North	435	19	11	21	21	72	9	6	9	9	33
Female	63	Married	Employed	primary education	North	555	18	14	21	17	70	9	6	9	8	32
Female	61	Married	Employed	primary education	North	567	17	19	21	22	79	8	6	9	8	31
Male	72	Married	Employed	primary education	North	478	22	18	20	21	81	8	7	9	8	32
Male	69	Married	Employed	bachelor	North	468	21	17	8	21	67	8	7	8	8	31
Female	62	Widow	Employed	primary education	North	368	21	22	12	21	76	8	7	8	8	31
Male	78	Married	Employed	primary education	North	438	21	21	12	20	74	8	8	8	10	34
Female	62	Married	Not employed	primary education	North	378	17	21	14	8	60	10	8	8	9	35
Male	77	Married	Employed	primary education	North	328	22	21	15	12	70	9	4	8	9	30
Female	62	Married	Not employed	primary education	North	390	21	17	15	12	65	9	9	7	9	34
Male	76	Divorced	Not employed	primary education	North	247	21	18	11	22	72	9	9	7	9	34
Female	61	Married	Not employed	high school education or diplom	North	245	21	17	14	21	73	9	9	7	9	34
Female	62	Married	Employed	primary education	North	289	20	22	19	21	82	9	18	7	9	43
Male	78	Married	Not employed	primary education	North	154	19	11	21	19	70	9	17	6	8	40
Male	61	Married	Not employed	primary education	North	278	17	14	21	17	69	8	14	6	8	36
Male	75	Widow	Not employed	primary education	North	265	16	19	21	22	78	8	11	6	8	33
Male	77	Married	Not employed	primary education	North	213	20	18	20	21	79	8	11	7	8	34
Male	74	Married	Not employed	primary education	North	278	21	17	8	21	67	8	10	7	8	33
Male	73	Married	Not employed	primary education	North	235	17	22	12	21	72	8	10	7	7	32
Male	77	Married	Not employed	primary education	North	457	18	21	12	20	71	7	10	8	7	32
Male	79	Married	Not employed	primary education	North	432	19	21	14	18	72	7	10	8	7	32
Male	79	Married	Not employed	primary education	North	542	20	21	15	12	68	7	11	4	7	29
Male	65	Married	Not employed	primary education	North	578	21	18	11	22	72	7	11	9	6	33
Female	63	Married	Not employed	primary education	North	489	22	17	14	21	74	6	11	9	6	32
Male	67	Married	Not employed	primary education	North	534	11	22	19	21	73	6	11	9	6	32
Female	79	Married	Not employed	primary education	North	264	14	11	21	19	65	6	11	18	7	42
Male	79	Married	Not employed	primary education	North	543	19	14	21	17	71	7	11	17	7	42
Male	77	Married	Not employed	primary education	North	267	18	19	21	22	80	7	11	14	7	39
Male	78	Married	Not employed	primary education	North	456	17	18	20	21	76	7	11	11	8	37
Male	78	Married	Not employed	primary education	North	347	22	17	8	21	68	8	10	11	8	37
Female	63	Married	Not employed	primary education	North	578	21	22	12	21	76	8	10	10	4	32
Male	78	Married	Not employed	primary education	North	568	21	21	12	20	74	4	9	10	9	32
Female	67	Married	Not employed	primary education	North	458	21	21	14	18	74	9	9	10	9	37
Male	67	Married	Not employed	primary education	North	458	17	21	15	12	65	9	9	10	9	37
Female	62	Married	Not employed	primary education	North	368	22	11	21	18	72	9	9	11	18	47
Male	79	Widow	Not employed	primary education	North	368	21	14	21	17	73	18	9	11	17	55
Male	79	Married	Not employed	high school education or diplom	North	489	21	19	21	22	83	17	9	11	14	51
Male	77	Married	Not employed	primary education	North	432	21	18	20	21	80	14	9	11	11	45
Female	63	Married	Not employed	primary education	North	543	20	17	8	21	66	11	9	11	11	42
Male	78	Married	Not employed	primary education	North	568	8	22	12	21	63	11	9	11	10	41
Male	76	Widow	Not employed	bachelor	North	432	12	18	11	22	63	10	9	11	10	40
Male	77	Married	Not employed	primary education	North	555	12	17	14	21	64	10	9	11	10	40
Male	76	Married	Employed	primary education	North	453	14	22	19	21	76	10	9	10	10	39
Male	77	Married	Employed	high school education or diplom	North	435	15	11	21	19	66	10	9	10	11	40
Female	76	Married	Employed	bachelor	North	234	15	14	21	17	67	11	9	9	11	40
Male	77	Widow	Employed	bachelor	North	543	16	19	21	22	78	11	9	9	11	40
Male	73	Married	Employed	bachelor	North	543	21	18	20	21	80	11	9	9	11	40
Male	71	Married	Employed	Master degree and PhD	North	564	21	17	8	21	67	11	9	9	11	40
Female	70	Married	Employed	bachelor	North	568	19	22	12	21	74	11	9	9	11	40
Male	71	Married	Employed	bachelor	North	458	17	21	12	20	70	11	9	9	11	40
Male	76	Widow	Employed	bachelor	North	456	16	21	14	18	69	11	9	9	11	40
Male	77	Married	Employed	bachelor	North	345	20	21	15	12	68	11	9	9	10	39
Female	72	Married	Employed	high school education or diplom	North	343	21	11	21	18	71	10	9	9	10	38
Male	71	Married	Employed	high school education or diplom	North	564	17	14	21	17	69	10	9	9	9	37
Female	77	Married	Employed	high school education or diplom	North	453	18	19	21	22	80	9	9	9	9	36
Male	76	Widow	Employed	high school education or diplom	North	564	19	18	20	21	78	9	9	9	9	36
Male	74	Married	Employed	bachelor	North	564	20	17	8	21	66	9	9	9	9	36
Male	75	Married	Employed	bachelor	North	123	21	22	12	21	76	9	9	9	9	36
Female	78	Single	Employed	bachelor	North	321	22	21	12	20	75	9	9	9	9	36
Male	76	Divorced	Employed	bachelor	North	234	11	11	21	21	64	9	9	9	9	36
Male	77	Widow	Employed	high school education or diplom	North	123	14	14	21	17	66	9	9	9	9	36
Male	70	Single	Employed	high school education or diplom	North	134	19	19	21	22	81	9	9	9	9	36
Male	69	Widow	Employed	high school education or diplom	North	123	18	18	20	21	77	9	9	9	9	36
Male	73	Widow	Employed	high school education or diplom	North	134	17	17	8	21	63	9	10	9	9	37
Female	78	Widow	Employed	bachelor	North	135	22	22	12	21	77	9	10	9	9	37
Male	78	Widow	Employed	bachelor	North	543	21	21	12	20	74	9	10	9	9	37
Male	74	Married	Employed	bachelor	North	432	21	18	11	22	72	9	10	9	9	37
Male	77	Married	Not employed	high school education or diplom	North	543	21	17	14	21	73	9	10	9	9	37
Female	70	Married	Not employed	high school education or diplom	North	123	21	22	19	21	83	9	10	9	9	37
Male	69	Married	Not employed	high school education or diplom	North	324	22	11	21	19	73	9	10	9	9	37
Male	73	Married	Not employed	bachelor	North	123	11	14	21	17	63	9	10	9	9	37
Male	79	Married	Not employed	bachelor	North	543	14	19	21	22	76	9	12	9	9	39
Male	73	Widow	Not employed	bachelor	North	125	19	18	20	21	78	9	11	9	9	38
Male	69	Married	Not employed	primary education	North	321	18	17	8	21	64	9	11	9	9	38
Male	77	Married	Not employed	primary education	North	432	17	22	12	21	72	9	11	9	9	38
Female	77	Divorced	Not employed	primary education	North	134	22	21	12	20	75	9	10	9	9	37
Male	79	Divorced	Not employed	primary education	North	345	21	21	14	18	74	9	10	10	9	38
Female	72	Divorced	Not employed	high school education or diplom	North	99	21	21	15	12	69	9	10	10	9	38
Male	77	Divorced	Employed	high school education or diplom	North	324	21	11	21	18	71	9	9	10	9	37
Male	77	Married	Employed	high school education or diplom	North	231	17	14	21	17	69	9	9	10	9	37
Male	72	Married	Employed	primary education	North	344	22	19	21	22	84	9	9	10	9	37
Male	76	Married	Employed	primary education	North	333	21	18	20	21	80	9	10	10	9	38
Male	72	Divorced	Employed	primary education	North	442	21	17	8	21	67	9	10	10	9	38
Female	69	Married	Employed	high school education or diplom	North	123	21	22	12	21	76	9	11	10	9	39
Male	72	Married	Employed	high school education or diplom	North	432	20	21	12	20	73	9	11	12	9	41
Male	72	Married	Employed	high school education or diplom	North	124	19	11	21	21	72	9	12	11	10	42
Male	78	Married	Employed	high school education or diplom	North	153	17	14	21	17	69	10	11	11	10	42
Female	78	Married	Employed	high school education or diplom	North	453	16	19	21	22	78	10	11	11	10	42
Male	78	Married	Employed	high school education or diplom	North	321	20	18	20	21	79	10	11	10	10	41
Female	69	Married	Not employed	high school education or diplom	North	432	21	17	8	21	67	10	11	10	10	41
Male	71	Divorced	Not employed	high school education or diplom	North	453	17	22	12	21	72	10	17	10	10	47
Female	74	Married	Not employed	primary education	North	213	18	18	11	22	69	10	11	9	10	40
Female	79	Married	Not employed	primary education	North	123	19	17	14	21	71	10	5	9	10	34
Male	69	Married	Not employed	primary education	North	432	20	22	19	21	82	10	5	9	12	36
Male	69	Single	Not employed	primary education	North	153	21	11	21	19	72	12	5	10	11	38
Male	77	Married	Not employed	primary education	North	213	22	14	21	17	74	11	4	10	11	36
Female	74	Married	Not employed	primary education	North	345	11	19	21	22	73	11	4	11	11	37
Male	73	Married	Employed	high school education or diplom	North	343	14	18	20	21	73	11	4	12	10	37
Male	77	Married	Not employed	high school education or diplom	North	233	19	17	8	21	65	10	4	12	10	36
Male	79	Widow	Not employed	high school education or diplom	North	432	18	22	12	21	73	10	4	12	10	36
Male	77	Married	Not employed	primary education	North	453	17	21	12	20	70	10	5	10	9	34
Female	76	Married	Employed	primary education	North	234	22	21	14	18	75	9	5	12	9	35
Male	76	Married	Not employed	primary education	North	435	21	21	15	12	69	9	5	12	9	35
Female	72	Married	Not employed	high school education or diplom	North	342	21	11	21	18	71	9	5	18	10	42
Male	79	Widow	Employed	high school education or diplom	North	324	21	14	21	17	73	10	6	12	10	38
Male	78	Married	Employed	high school education or diplom	North	321	17	19	21	22	79	10	6	10	11	37
Female	70	Married	Employed	primary education	North	432	22	18	20	21	81	11	6	9	11	37
Male	77	Married	Not employed	primary education	North	432	21	17	8	21	67	11	6	8	12	37
Male	76	Married	Employed	primary education	North	345	21	22	12	21	76	12	6	8	11	37
Female	67	Married	Employed	high school education or diplom	North	234	21	21	12	20	74	11	7	9	11	38
Female	73	Married	Employed	high school education or diplom	North	213	20	11	21	21	73	11	12	8	11	42
Female	77	Married	Employed	high school education or diplom	North	235	8	14	21	17	60	11	12	9	11	43
Female	65	Married	Employed	primary education	North	324	12	19	21	22	74	11	12	9	17	49
Male	77	Married	Employed	primary education	North	234	12	18	11	22	63	17	10	9	11	47
Male	79	Married	Not employed	primary education	North	231	14	17	14	21	66	11	12	9	5	37
Male	70	Married	Not employed	primary education	North	432	15	22	19	21	77	5	12	9	12	38
Female	79	Married	Not employed	primary education	North	213	15	11	21	19	66	5	18	9	12	44
Male	70	Married	Not employed	primary education	North	432	16	14	21	17	68	5	12	9	12	38
Male	78	Married	Not employed	primary education	North	345	21	19	21	22	83	4	10	9	10	33
Male	76	Married	Not employed	high school education or diplom	North	324	21	18	20	21	80	4	9	9	12	34
Male	73	Married	Not employed	high school education or diplom	North	542	19	17	8	21	65	4	8	9	12	33
Male	76	Married	Not employed	high school education or diplom	North	432	17	22	12	21	72	4	8	8	18	38
Female	69	Married	Not employed	high school education or diplom	North	543	16	21	12	20	69	4	9	8	12	33
Male	78	Married	Not employed	high school education or diplom	North	213	20	21	14	18	73	5	8	8	10	31
Female	72	Married	Not employed	high school education or diplom	North	432	21	21	15	12	69	5	9	8	9	31
Male	70	Married	Not employed	primary education	North	153	17	11	21	18	67	5	9	10	8	32
Male	73	Married	Not employed	primary education	North	324	18	14	21	17	70	5	9	10	8	32
Male	70	Married	Not employed	primary education	North	321	19	19	21	22	81	6	9	10	9	34
Male	76	Married	Not employed	primary education	North	453	20	18	20	21	79	6	9	9	8	32
Female	72	Married	Not employed	primary education	North	123	21	17	8	21	67	6	9	9	9	33
Female	61	Married	Not employed	primary education	North	435	22	22	12	21	77	6	9	9	9	33
Female	78	Married	Not employed	primary education	North	555	11	21	12	20	64	6	9	9	9	33
Female	62	Married	Not employed	high school education or diplom	North	567	14	11	21	21	67	7	9	9	9	34
Female	63	Married	Not employed	bachelor	North	478	19	14	21	17	71	7	9	10	9	35
Male	76	Married	Not employed	Master degree and PhD	North	468	18	19	21	22	80	7	8	10	9	34
Male	78	Married	Not employed	bachelor	North	368	17	18	20	21	76	7	8	10	9	34
Male	75	Married	Not employed	bachelor	North	438	22	17	8	21	68	7	8	11	9	35
Male	74	Married	Employed	high school education or diplom	North	378	21	22	12	21	76	7	8	11	9	35
Female	75	Married	Employed	high school education or diplom	North	328	21	18	11	22	72	8	10	11	9	38
Female	75	Married	Employed	primary education	North	390	21	17	14	21	73	8	10	11	8	37
Male	78	Married	Employed	primary education	North	247	14	22	19	21	76	8	10	17	8	43
Female	77	Married	Employed	primary education	North	245	15	11	21	19	66	8	9	14	8	39
Male	73	Married	Employed	primary education	North	289	15	14	21	17	67	10	9	9	8	36
Male	74	Married	Employed	primary education	North	154	16	19	21	22	78	11	9	9	10	39
Male	76	Married	Employed	primary education	North	278	21	18	20	21	80	11	9	9	10	39
Male	77	Married	Not employed	primary education	North	265	21	17	8	21	67	11	9	9	10	39
Male	73	Married	Not employed	high school education or diplom	North	213	19	22	12	21	74	10	10	9	9	38
Male	72	Widow	Not employed	primary education	North	278	17	21	12	20	70	10	10	9	9	38
Male	77	Married	Employed	primary education	North	235	16	21	14	18	69	10	10	8	9	37
Male	76	Married	Employed	primary education	North	457	20	21	15	12	68	9	11	8	9	37
Male	78	Married	Employed	primary education	North	432	21	11	21	18	71	9	11	8	9	37
Female	72	Married	Employed	high school education or diplom	North	542	17	14	21	17	69	9	11	8	10	38
Female	71	Married	Employed	high school education or diplom	North	578	18	19	21	22	80	9	11	8	10	38
Female	73	Widow	Employed	high school education or diplom	North	489	19	18	20	21	78	9	17	10	10	46
Male	76	Widow	Employed	primary education	North	534	20	17	8	21	66	9	14	9	11	43
Female	78	Widow	Not employed	primary education	North	264	21	22	12	21	76	9	9	9	11	38
Female	76	Married	Not employed	primary education	North	543	22	21	12	20	75	9	9	9	11	38
Female	70	Married	Not employed	bachelor	North	267	11	11	21	21	64	7	9	9	11	36
Female	74	Married	Employed	bachelor	North	456	14	14	21	17	66	7	9	9	17	42
Male	75	Married	Employed	primary education	North	347	19	19	21	22	81	7	9	9	14	39
Male	75	Married	Employed	Master degree and PhD	North	578	18	18	11	22	69	7	9	8	9	33
Male	78	Married	Employed	Master degree and PhD	North	568	17	17	14	21	69	7	8	8	9	32
Female	65	Married	Employed	Master degree and PhD	North	458	22	22	19	21	84	8	8	8	9	33
Female	62	Married	Not employed	Master degree and PhD	North	458	21	11	21	19	72	8	8	8	9	33
Female	66	Married	Not employed	primary education	North	368	21	14	21	17	73	8	8	8	9	33
Female	72	Married	Not employed	primary education	North	368	21	19	21	22	83	8	8	7	9	32
Female	74	Married	Not employed	primary education	North	489	14	18	20	21	73	17	10	7	8	42
Female	65	Married	Not employed	primary education	North	432	15	17	8	21	61	11	9	7	8	35
Male	72	Married	Not employed	primary education	North	543	15	22	12	21	70	12	9	7	8	36
Male	70	Married	Not employed	primary education	North	568	16	21	12	20	69	12	9	6	8	35
Male	77	Married	Not employed	primary education	North	432	21	21	14	18	74	12	9	6	8	35
Female	72	Married	Not employed	high school education or diplom	North	542	21	18	11	22	72	10	9	6	10	35
Male	71	Married	Not employed	primary education	North	679	19	17	14	21	71	12	9	7	9	37
Female	78	Married	Not employed	primary education	North	432	17	22	19	21	79	12	8	7	9	36
Male	77	Married	Not employed	primary education	North	568	16	11	21	19	67	18	8	7	9	42
Male	76	Married	Not employed	primary education	North	368	20	14	21	17	72	12	8	8	9	37
Male	72	Married	Employed	primary education	North	368	21	19	21	22	83	10	8	8	9	35
Female	78	Married	Employed	primary education	North	489	17	18	20	21	76	9	8	4	9	30
Female	66	Married	Employed	primary education	North	432	18	17	8	21	64	8	7	9	8	32
Female	62	Married	Employed	primary education	North	543	19	22	12	21	74	8	7	9	8	32
Male	70	Married	Employed	primary education	North	568	20	21	12	20	73	9	7	9	8	33
Male	75	Married	Employed	primary education	North	432	21	21	14	18	74	8	7	18	8	41
Male	78	Married	Employed	high school education or diplom	North	542	22	21	15	12	70	9	6	17	8	40
Male	66	Married	Employed	primary education	North	679	11	11	21	18	61	9	6	14	7	36
Male	73	Married	Employed	primary education	North	368	14	14	21	17	66	9	6	11	7	33
Male	65	Married	Employed	primary education	North	368	19	19	21	22	81	9	7	11	7	34
Male	67	Married	Not employed	primary education	North	368	18	18	20	21	77	9	7	10	7	33
Male	66	Married	Not employed	primary education	North	368	17	17	8	21	63	9	7	10	6	32
Male	69	Married	Not employed	high school education or diplom	North	489	22	22	12	21	77	9	8	10	6	33
Male	69	Married	Not employed	Master degree and PhD	North	432	21	21	12	20	74	9	8	10	6	33
Male	66	Married	Not employed	bachelor	North	543	21	11	21	21	74	9	4	11	7	31
Female	65	Married	Not employed	bachelor	North	568	21	14	21	17	73	9	9	11	7	36
Female	66	Married	Not employed	bachelor	North	432	19	19	21	22	81	8	9	11	7	35
Male	78	Married	Not employed	bachelor	North	542	16	18	20	21	75	8	9	11	8	36
Male	79	Married	Not employed	bachelor	North	679	18	17	8	21	64	8	18	11	8	45
Male	77	Married	Not employed	bachelor	North	432	17	22	12	21	72	8	17	11	4	40
Male	78	Married	Not employed	primary education	North	568	16	21	12	20	69	10	14	11	9	44
Female	77	Divorced	Not employed	primary education	Center	1500	6	21	14	8	49	10	11	11	9	41
Female	78	Married	Employed	primary education	Center	1555	6	21	15	12	54	10	11	10	9	40
Female	63	Married	Not employed	primary education	Center	1600	7	17	15	12	51	9	10	10	18	47
Female	77	Married	Not employed	primary education	Center	1653	7	22	16	14	59	15	15	14	17	61
Male	69	Single	Not employed	primary education	Center	1764	7	21	21	15	64	15	15	14	16	60
Male	69	Married	Employed	primary education	Center	1543	7	21	21	15	64	15	15	15	16	61
Female	60	Married	Not employed	primary education	Center	1551	7	4	5	4	20	15	14	15	15	59
Male	72	Married	Not employed	primary education	Center	1504	3	6	6	2	17	15	14	15	15	59
Female	69	Married	Employed	primary education	Center	1578	3	4	4	2	13	15	14	15	15	59
Female	63	Married	Employed	primary education	Center	1458	3	4	4	2	13	15	14	15	14	58
Female	79	Married	Employed	primary education	Center	2653	9	4	4	4	21	16	14	15	14	59
Female	62	Married	Not employed	primary education	Center	1500	9	4	5	4	22	15	15	15	14	59
Male	75	Married	Employed	Master degree and PhD	Center	1555	9	4	5	4	22	15	15	16	14	60
Male	60	Married	Not employed	primary education	Center	1600	8	4	5	4	21	16	15	15	14	60
Female	61	Married	Not employed	primary education	Center	1653	8	3	5	4	20	15	15	15	15	60
Male	62	Married	Not employed	primary education	Center	1764	8	3	5	4	20	16	15	16	15	62
Male	69	Married	Employed	high school education or diplom	Center	1543	8	3	6	5	22	16	15	15	15	61
Male	63	Married	Employed	high school education or diplom	Center	1551	11	3	6	5	25	16	15	16	15	62
Female	68	Married	Employed	primary education	Center	1500	11	3	6	3	23	15	16	16	15	62
Male	61	Married	Employed	primary education	Center	1555	11	3	6	3	23	14	15	16	15	60
Male	76	Widow	Employed	primary education	Center	1600	11	2	4	3	20	14	15	15	15	59
Female	73	Married	Not employed	primary education	Center	1653	11	2	4	3	20	14	16	14	16	60
Female	67	Married	Not employed	primary education	Center	1764	11	2	4	3	20	13	15	14	15	57
Female	78	Married	Not employed	primary education	Center	1543	12	2	4	2	20	13	16	14	15	58
Male	77	Married	Not employed	primary education	Center	1551	12	6	6	2	26	15	16	13	16	60
Male	62	Divorced	Not employed	primary education	Center	1504	19	4	4	2	29	15	16	13	15	59
Male	60	Married	Not employed	primary education	Center	1578	18	4	4	2	28	15	15	15	16	61
Female	61	Married	Not employed	primary education	Center	1458	2	4	4	4	14	16	14	15	16	61
Male	63	Married	Not employed	primary education	Center	2653	21	4	5	4	34	15	14	15	16	60
Female	72	Married	Not employed	primary education	Center	2437	6	4	5	4	19	16	14	16	15	61
Male	74	Married	Not employed	high school education or diplom	Center	3245	6	4	5	4	19	16	13	15	14	58
Female	63	Married	Not employed	primary education	Center	2546	7	3	5	4	19	15	13	16	14	58
Male	64	Married	Not employed	primary education	Center	2176	7	3	5	4	19	15	15	16	14	60
Male	60	Married	Not employed	primary education	Center	2678	7	3	6	5	21	13	15	15	13	56
Male	64	Married	Not employed	primary education	Center	1896	7	3	6	5	21	15	15	15	13	58
Female	62	Married	Not employed	bachelor	Center	1849	7	3	6	3	19	10	16	13	15	54
Female	63	Married	Not employed	primary education	Center	1864	3	3	6	3	15	9	15	15	15	54
Female	67	Married	Not employed	primary education	Center	1569	3	2	4	3	12	8	16	10	15	49
Male	77	Married	Not employed	primary education	Center	1876	3	2	4	3	12	16	16	9	16	57
Male	61	Married	Not employed	primary education	Center	1579	9	6	6	2	23	14	15	8	15	52
Male	67	Married	Not employed	high school education or diplom	Center	1876	9	4	4	2	19	13	15	16	16	60
Female	77	Married	Not employed	primary education	Center	1954	9	4	4	2	19	10	11	11	9	41
Female	70	Married	Not employed	primary education	Center	1874	8	4	4	4	20	10	11	10	9	40
Male	69	Married	Employed	primary education	Center	1954	8	4	5	4	21	9	10	10	18	47
Male	73	Married	Employed	primary education	Center	1894	8	4	5	4	21	15	15	14	17	61
Male	77	Married	Employed	primary education	Center	1974	8	4	5	4	21	15	15	14	16	60
Male	73	Married	Employed	primary education	Center	1345	11	3	5	4	23	15	15	15	16	61
Female	69	Married	Employed	primary education	Center	2134	11	3	5	4	23	15	14	15	15	59
Female	76	Married	Employed	primary education	Center	1954	11	3	6	5	25	15	14	15	15	59
Female	77	Married	Employed	primary education	Center	2348	11	3	6	5	25	15	14	15	15	59
Female	79	Married	Employed	primary education	Center	3456	11	3	6	3	23	15	14	15	14	58
Male	72	Married	Not employed	primary education	Center	3456	11	3	6	3	23	16	14	15	14	59
Male	77	Married	Not employed	primary education	Center	3214	12	2	4	3	21	15	15	15	14	59
Male	77	Married	Not employed	primary education	Center	2345	12	2	4	3	21	15	15	16	14	60
Male	72	Married	Not employed	primary education	Center	2678	22	2	4	3	31	16	15	15	14	60
Female	76	Widow	Not employed	primary education	Center	2346	28	6	6	2	42	15	15	15	15	60
Female	72	Married	Not employed	primary education	Center	2318	9	4	4	2	19	16	15	16	15	62
Female	69	Married	Employed	primary education	Center	2315	21	4	4	2	31	16	15	15	15	61
Male	72	Married	Employed	primary education	Center	1876	2	4	4	4	14	16	15	16	15	62
Male	77	Married	Employed	primary education	Center	1506	2	4	5	4	15	15	16	16	15	62
Female	78	Married	Employed	high school education or diplom	Center	1764	2	4	5	4	15	14	15	16	15	60
Female	78	Divorced	Employed	primary education	Center	2654	2	4	5	4	15	14	15	15	15	59
Female	78	Married	Employed	primary education	Center	3219	2	3	5	4	14	14	16	14	16	60
Male	69	Married	Employed	primary education	Center	3567	5	3	5	4	17	13	15	14	15	57
Male	71	Married	Employed	primary education	Center	2348	5	3	6	5	19	13	16	14	15	58
Male	74	Married	Employed	high school education or diplom	Center	3401	5	3	6	5	19	15	16	13	16	60
Female	62	Married	Employed	primary education	Center	2371	5	3	6	3	17	15	16	13	15	59
Female	61	Married	Not employed	primary education	Center	1865	5	6	6	2	19	10	11	11	9	41
Female	69	Widow	Not employed	primary education	Center	2356	6	4	4	2	16	10	11	10	9	40
Female	77	Married	Not employed	primary education	Center	4542	6	4	4	2	16	9	10	10	18	47
Male	74	Married	Not employed	high school education or diplom	Center	1876	6	4	4	4	18	15	15	14	17	61
Male	73	Married	Not employed	primary education	Center	1654	6	4	5	4	19	15	15	14	16	60
Female	77	Married	Not employed	primary education	Center	1678	6	4	5	4	19	15	15	15	16	61
Female	79	Married	Not employed	primary education	Center	1978	6	4	5	4	19	15	14	15	15	59
Female	77	Married	Not employed	primary education	Center	1678	6	3	5	4	18	15	14	15	15	59
Male	72	Married	Not employed	high school education or diplom	Center	1987	7	3	5	4	19	15	14	15	15	59
Female	71	Married	Not employed	primary education	Center	1789	7	3	6	5	21	15	14	15	14	58
Female	70	Married	Not employed	primary education	Center	2136	7	3	6	5	21	16	14	15	14	59
Female	74	Married	Not employed	primary education	Center	1976	7	3	6	3	19	15	15	15	14	59
Male	72	Married	Not employed	primary education	Center	1864	7	3	6	3	19	15	15	16	14	60
Female	71	Married	Not employed	high school education or diplom	Center	2359	7	2	4	3	16	16	15	15	14	60
Female	73	Married	Not employed	primary education	Center	4595	7	2	4	3	16	15	15	15	15	60
Male	79	Widow	Not employed	primary education	Center	4821	5	2	4	3	14	10	11	11	9	41
Male	78	Widow	Not employed	Master degree and PhD	Center	5321	5	2	4	2	13	10	11	10	9	40
Male	76	Widow	Not employed	bachelor	Center	3217	5	6	6	2	19	9	10	10	18	47
Female	77	Widow	Not employed	high school education or diplom	Center	2349	5	4	4	2	15	15	15	14	17	61
Male	75	Widow	Not employed	Master degree and PhD	Center	4329	4	4	4	2	14	15	15	14	16	60
Male	78	Married	Not employed	high school education or diplom	Center	4976	4	4	4	4	16	15	15	15	16	61
Male	79	Married	Not employed	high school education or diplom	Center	3216	4	4	5	4	17	15	14	15	15	59
Male	73	Married	Not employed	high school education or diplom	Center	3683	4	4	5	4	17	15	14	15	15	59
Male	74	Married	Not employed	high school education or diplom	Center	5438	4	4	5	4	17	15	14	15	15	59
Male	76	Married	Not employed	primary education	Center	3789	7	3	5	4	19	15	14	15	14	58
Female	77	Married	Not employed	primary education	Center	1500	7	3	5	4	19	16	14	15	14	59
Female	70	Widow	Not employed	primary education	Center	1555	7	3	6	5	21	15	15	15	14	59
Female	72	Married	Not employed	primary education	Center	1600	7	6	6	2	21	15	15	16	14	60
Female	71	Married	Not employed	primary education	Center	1653	7	4	4	2	17	16	15	15	14	60
Male	70	Married	Not employed	primary education	Center	1764	7	4	4	2	17	15	15	15	15	60
Male	74	Divorced	Not employed	high school education or diplom	Center	1543	6	4	4	4	18	16	15	16	15	62
Male	72	Married	Not employed	primary education	Center	1551	6	4	5	4	19	16	15	15	15	61
Male	71	Widow	Not employed	primary education	Center	1504	6	4	5	4	19	16	15	16	15	62
Male	73	Widow	Employed	bachelor	Center	1578	6	4	5	4	19	15	16	16	15	62
Male	79	Widow	Not employed	bachelor	Center	1458	6	3	5	4	18	14	15	16	15	60
Male	78	Widow	Not employed	bachelor	Center	2653	5	3	5	4	17	14	15	15	15	59
Male	76	Single	Not employed	bachelor	Center	2437	5	3	6	5	19	14	16	14	16	60
Male	77	Widow	Employed	primary education	Center	3245	5	3	6	5	19	13	15	14	15	57
Female	74	Married	Not employed	primary education	Center	2546	5	3	6	3	17	13	16	14	15	58
Female	75	Married	Not employed	primary education	Center	2176	5	3	6	3	17	15	16	13	16	60
Female	75	Widow	Employed	bachelor	Center	2678	4	2	4	3	13	10	11	11	9	41
Male	78	Widow	Employed	primary education	Center	1896	4	2	4	3	13	10	11	10	9	40
Male	79	Widow	Employed	primary education	Center	1849	4	2	4	3	13	9	10	10	18	47
Male	73	Married	Not employed	primary education	Center	1864	4	2	4	2	12	15	15	14	17	61
Female	74	Married	Employed	primary education	Center	1569	4	2	4	4	14	15	15	14	16	60
Female	76	Married	Employed	primary education	Center	1876	4	2	4	4	14	10	11	11	9	41
Female	77	Widow	Employed	primary education	Center	1579	6	4	3	4	17	10	11	10	9	40
Female	72	Divorced	Employed	primary education	Center	1876	6	6	6	2	20	9	10	10	18	47
Male	74	Single	Employed	bachelor	Center	1954	7	4	4	2	17	15	15	14	17	61
Male	71	Divorced	Employed	primary education	Center	1874	7	4	4	2	17	15	15	14	16	60
Male	73	Divorced	Employed	primary education	Center	1954	7	4	4	4	19	10	11	11	9	41
Male	74	Widow	Not employed	primary education	Center	1894	7	4	5	4	20	10	11	10	9	40
Female	72	Widow	Employed	Master degree and PhD	Center	1974	7	4	5	4	20	9	10	10	18	47
Male	71	Married	Employed	primary education	Center	1345	3	4	5	4	16	15	15	14	17	61
Male	73	Married	Employed	primary education	Center	2134	3	3	5	4	15	15	15	14	16	60
Female	79	Married	Employed	primary education	Center	1954	3	3	5	4	15	15	15	15	16	61
Male	78	Married	Employed	primary education	Center	2348	9	3	6	5	23	15	14	15	15	59
Female	69	Married	Employed	high school education or diplom	Center	3456	9	3	6	5	23	15	14	15	15	59
Male	72	Widow	Employed	primary education	Center	3456	9	3	6	3	21	15	14	15	15	59
Female	73	Married	Not employed	primary education	Center	3214	8	3	6	3	20	15	14	15	14	58
Male	72	Widow	Not employed	primary education	Center	2345	8	2	4	3	17	16	14	15	14	59
Female	73	Married	Not employed	primary education	Center	2678	8	2	4	3	17	15	15	15	14	59
Male	79	Married	Not employed	high school education or diplom	Center	2346	8	2	4	3	17	15	15	16	14	60
Female	78	Married	Not employed	primary education	Center	2318	11	6	6	2	25	16	15	15	14	60
Male	73	Married	Not employed	primary education	Center	2315	11	4	4	2	21	15	15	15	15	60
Female	74	Widow	Not employed	primary education	Center	1876	11	4	4	2	21	16	15	16	15	62
Male	72	Widow	Employed	primary education	Center	1506	11	4	4	4	23	16	15	15	15	61
Male	78	Widow	Employed	primary education	Center	1764	11	4	5	4	24	16	15	16	15	62
Male	78	Married	Employed	primary education	Center	2654	11	4	5	4	24	15	16	16	15	62
Female	74	Married	Employed	primary education	Center	3219	12	4	5	4	25	10	11	11	9	41
Female	75	Married	Employed	primary education	Center	3567	12	3	5	4	24	10	11	10	9	40
Male	70	Divorced	Employed	primary education	Center	2348	18	3	5	4	30	9	10	10	18	47
Female	72	Divorced	Not employed	primary education	Center	3401	19	3	6	5	33	15	15	14	17	61
Female	73	Married	Not employed	primary education	Center	2371	6	3	6	5	20	15	15	14	16	60
Male	77	Widow	Not employed	primary education	Center	1865	6	3	6	3	18	15	15	15	16	61
Male	70	Widow	Not employed	primary education	Center	2356	7	3	6	3	19	15	14	15	15	59
Female	72	Widow	Not employed	primary education	Center	4542	7	2	4	3	16	15	14	15	15	59
Male	74	Widow	Not employed	primary education	Center	1876	7	2	4	3	16	15	14	15	15	59
Male	72	Married	Not employed	primary education	Center	1654	7	2	4	3	16	10	11	11	9	41
Female	70	Married	Not employed	primary education	Center	1678	7	2	4	2	15	10	11	10	9	40
Male	77	Married	Not employed	primary education	Center	1978	3	2	4	4	13	9	10	10	18	47
Female	76	Married	Not employed	primary education	Center	1678	3	2	4	4	13	15	15	14	17	61
Female	69	Married	Not employed	primary education	Center	1987	3	4	3	4	14	15	15	14	16	60
Female	69	Married	Not employed	primary education	Center	1789	9	6	6	2	23	15	15	15	16	61
Male	69	Married	Not employed	primary education	Center	2136	9	4	4	2	19	15	14	15	15	59
Female	69	Widow	Not employed	primary education	Center	1976	9	4	4	2	19	15	14	15	15	59
Female	72	Married	Employed	primary education	Center	1864	8	4	4	4	20	15	14	15	15	59
Female	73	Married	Employed	primary education	Center	2359	8	4	5	4	21	15	14	15	14	58
Male	77	Married	Employed	primary education	Center	4595	8	4	5	4	21	16	14	15	14	59
Female	78	Widow	Employed	primary education	Center	4821	8	4	5	4	21	15	15	15	14	59
Female	69	Widow	Employed	primary education	Center	5321	11	3	5	4	23	15	15	16	14	60
Male	68	Widow	Employed	primary education	Center	3217	11	3	5	4	23	16	15	15	14	60
Male	69	Widow	Employed	primary education	Center	2349	11	3	6	5	25	15	15	15	15	60
Female	70	Widow	Employed	primary education	Center	4329	11	3	6	5	25	16	15	16	15	62
Female	72	Widow	Employed	primary education	Center	4976	11	3	6	3	23	16	15	15	15	61
Female	76	Widow	Employed	primary education	Center	3216	6	3	6	3	18	16	15	16	15	62
Female	77	Widow	Not employed	primary education	Center	3683	6	2	4	3	15	15	16	16	15	62
Male	78	Widow	Employed	primary education	Center	5438	7	2	4	3	16	14	15	16	15	60
Male	79	Married	Employed	primary education	Center	3789	7	2	4	3	16	10	11	11	9	41
Male	73	Married	Employed	primary education	Center	2318	7	2	4	2	15	10	11	10	9	40
Male	79	Married	Employed	primary education	Center	3686	7	6	6	2	21	9	10	10	18	47
Female	78	Married	Employed	primary education	Center	3218	7	4	4	2	17	15	15	14	17	61
Male	76	Widow	Employed	primary education	Center	3295	3	4	4	2	13	15	15	14	16	60
Male	77	Widow	Employed	primary education	Center	2396	3	4	4	4	15	15	15	15	16	61
Female	74	Divorced	Employed	primary education	Center	1286	3	4	5	4	16	15	14	15	15	59
Female	75	Divorced	Employed	high school education or diplom	Center	1678	9	4	5	4	22	15	14	15	15	59
Female	75	Divorced	Employed	primary education	Center	3495	9	4	5	4	22	15	14	15	15	59
Female	78	Divorced	Employed	primary education	Center	3281	9	3	5	4	21	10	11	11	9	41
Female	79	Divorced	Not employed	primary education	Center	4328	8	3	5	4	20	10	11	10	9	40
Female	73	Divorced	Not employed	primary education	Center	5492	8	3	6	5	22	9	10	10	18	47
Female	74	Married	Not employed	primary education	Center	1958	8	3	6	5	22	15	15	14	17	61
Female	76	Married	Not employed	high school education or diplom	Center	2385	8	3	6	3	20	15	15	14	16	60
Female	77	Widow	Not employed	high school education or diplom	Center	3689	11	3	6	3	23	15	15	15	16	61
Male	72	Widow	Not employed	high school education or diplom	Center	3742	11	2	4	3	20	15	14	15	15	59
Female	74	Widow	Not employed	primary education	Center	3218	11	6	6	2	25	15	14	15	15	59
Female	71	Widow	Not employed	primary education	Center	3852	11	4	4	2	21	15	14	15	15	59
Female	73	Widow	Not employed	primary education	Center	3218	11	4	4	2	21	15	14	15	14	58
Male	74	Widow	Not employed	primary education	Center	2386	11	4	4	4	23	16	14	15	14	59
Male	72	Married	Not employed	primary education	Center	2157	12	4	5	4	25	15	15	15	14	59
Female	71	Married	Not employed	primary education	Center	2642	12	4	5	4	25	15	15	16	14	60
Female	73	Widow	Not employed	primary education	Center	2137	22	4	5	4	35	16	15	15	14	60
Female	79	Married	Not employed	primary education	Center	1789	3	3	5	4	15	15	15	15	15	60
Male	78	Married	Not employed	primary education	Center	3217	3	3	5	4	15	16	15	16	15	62
Male	69	Single	Not employed	primary education	Center	2643	3	3	6	5	17	16	15	15	15	61
Female	72	Widow	Not employed	primary education	Center	2741	7	3	6	5	21	16	15	16	15	62
Female	73	Married	Not employed	primary education	Center	4583	7	3	6	3	19	15	16	16	15	62
Male	72	Married	Not employed	primary education	Center	2753	7	3	6	3	19	14	15	16	15	60
Female	73	Widow	Not employed	primary education	Center	3789	8	2	4	3	17	14	15	15	15	59
Female	79	Widow	Not employed	primary education	Center	678	8	2	4	3	17	14	16	14	16	60
Female	78	Widow	Not employed	primary education	Center	875	16	2	4	3	25	13	15	14	15	57
Female	73	Married	Employed	primary education	Center	694	16	2	4	2	24	13	16	14	15	58
Male	74	Married	Employed	primary education	Center	753	12	2	4	4	22	15	16	13	16	60
Male	72	Married	Employed	primary education	Center	864	12	2	4	4	22	15	16	13	15	59
Male	78	Married	Employed	primary education	Center	978	8	4	3	4	19	10	19	12	10	51
Female	78	Married	Employed	primary education	Center	894	8	4	3	4	19	10	12	12	10	44
Female	74	Married	Employed	primary education	Center	876	8	4	3	4	19	11	10	12	11	44
Male	75	Married	Employed	primary education	Center	765	9	21	16	15	61	11	10	13	12	46
Male	70	Married	Employed	primary education	Center	794	8	22	12	16	58	11	11	10	12	44
Male	72	Married	Employed	primary education	Center	795	12	21	12	21	66	13	12	7	14	46
Male	73	Married	Not employed	primary education	Center	782	12	20	8	22	62	13	12	19	12	56
Female	77	Married	Employed	primary education	Center	785	14	28	8	21	71	10	19	12	10	51
Female	70	Widow	Employed	primary education	Center	1234	15	12	12	20	59	10	12	12	10	44
Female	72	Married	Employed	primary education	Center	678	16	14	14	12	56	11	10	12	11	44
Male	74	Married	Not employed	primary education	Center	875	16	15	15	14	60	11	10	13	12	46
Male	72	Married	Employed	primary education	Center	694	12	15	15	15	57	11	11	10	12	44
Male	70	Married	Not employed	primary education	Center	753	12	16	16	15	59	13	12	7	14	46
Male	77	Divorced	Not employed	primary education	Center	864	8	21	21	16	66	10	19	12	10	51
Female	76	Married	Not employed	primary education	Center	978	9	14	14	21	58	10	12	12	10	44
Female	69	Married	Employed	primary education	Center	894	8	13	13	20	54	11	10	12	11	44
Female	69	Married	Not employed	primary education	Center	876	9	11	11	28	59	11	10	13	12	46
Female	69	Widow	Not employed	primary education	Center	765	8	11	11	29	59	11	11	10	12	44
Female	69	Widow	Not employed	primary education	Center	794	12	12	12	22	58	13	12	7	14	46
Male	72	Married	Not employed	primary education	Center	795	12	13	13	14	52	13	12	19	12	56
Male	73	Married	Not employed	primary education	Center	782	14	14	14	13	55	12	14	12	13	51
Male	77	Married	Not employed	primary education	Center	785	15	15	15	11	56	12	12	10	13	47
Male	78	Married	Not employed	bachelor	Center	1234	15	16	16	11	58	12	13	10	12	47
Female	69	Married	Not employed	primary education	Center	1432	16	16	16	12	60	13	13	11	12	49
Female	68	Married	Not employed	primary education	Center	1324	21	16	16	13	66	10	12	12	14	48
Female	69	Married	Not employed	primary education	Center	1231	22	12	12	14	60	7	12	12	12	43
Female	70	Married	Not employed	Master degree and PhD	Center	1212	21	12	12	15	60	19	14	14	11	58
Male	73	Married	Not employed	primary education	Center	1323	20	8	8	16	52	12	12	12	11	47
Male	79	Widow	Employed	primary education	Center	1342	28	8	8	16	60	10	11	13	11	45
Male	78	Married	Employed	primary education	Center	1432	29	8	8	16	61	10	11	13	11	45
Male	76	Married	Employed	primary education	Center	1231	22	9	9	12	52	11	11	12	10	44
Male	77	Married	Employed	primary education	Center	1233	8	13	8	12	41	12	11	12	10	45
Male	74	Widow	Employed	primary education	Center	1321	9	11	12	8	40	12	10	14	10	46
Male	75	Widow	Employed	primary education	Center	1243	8	11	12	8	39	14	10	12	12	48
Male	75	Married	Employed	primary education	Center	676	12	12	14	8	46	12	10	11	13	46
Male	78	Married	Employed	primary education	Center	876	12	13	15	9	49	13	12	11	10	46
Female	79	Widow	Employed	primary education	Center	9654	14	14	15	8	51	13	13	11	13	50
Female	73	Married	Employed	primary education	Center	876	15	15	16	12	58	12	10	11	12	45
Female	74	Widow	Employed	primary education	Center	678	15	16	21	12	64	12	13	10	11	46
Male	76	Married	Employed	primary education	Center	783	16	16	22	14	68	14	12	10	11	47
Male	77	Married	Not employed	primary education	Center	781	21	16	21	15	73	12	11	10	13	46
Male	72	Married	Not employed	primary education	Center	674	22	12	20	15	69	11	11	12	12	46
Female	74	Married	Not employed	high school education or diplom	Center	1241	21	12	28	16	77	11	13	13	12	49
Female	71	Widow	Not employed	primary education	Center	1431	20	8	29	21	78	11	12	10	10	43
Male	73	Married	Not employed	primary education	Center	1671	28	8	22	22	80	11	12	13	11	47
Male	74	Married	Not employed	primary education	Center	1673	29	8	14	21	72	10	10	12	13	45
Male	72	Married	Not employed	primary education	Center	1235	22	9	13	20	64	10	11	11	12	44
Female	71	Married	Not employed	bachelor	Center	2314	16	21	11	28	76	10	13	11	11	45
Female	73	Widow	Not employed	primary education	Center	1345	16	20	11	29	76	12	12	13	10	47
Female	79	Married	Not employed	primary education	Center	875	12	28	12	22	74	13	11	12	9	45
Female	78	Married	Not employed	primary education	Center	832	12	29	13	14	68	10	10	12	8	40
Female	69	Married	Not employed	primary education	Center	765	8	22	14	13	57	10	19	12	10	51
Female	72	Married	Not employed	primary education	Center	764	8	14	15	11	48	10	12	12	10	44
Male	73	Widow	Not employed	primary education	Center	784	8	13	16	11	48	11	10	12	11	44
Male	72	Married	Not employed	primary education	Center	924	9	11	16	12	48	11	10	13	12	46
Male	73	Married	Not employed	primary education	Center	678	8	11	16	13	48	11	11	10	12	44
Female	79	Married	Not employed	primary education	Center	875	12	12	12	14	50	13	12	7	14	46
Male	78	Married	Not employed	primary education	Center	694	12	13	12	15	52	13	12	19	12	56
Female	73	Widow	Not employed	primary education	Center	753	14	14	8	16	52	12	14	12	13	51
Male	74	Married	Not employed	primary education	Center	864	15	15	8	16	54	12	12	10	13	47
Male	72	Married	Not employed	primary education	Center	978	15	16	8	16	55	12	13	10	12	47
Male	78	Single	Not employed	primary education	Center	894	16	16	9	12	53	13	13	11	12	49
Female	78	Divorced	Not employed	primary education	Center	876	21	16	8	12	57	10	12	12	14	48
Female	74	Widow	Not employed	primary education	Center	765	22	12	12	8	54	7	12	12	12	43
Female	75	Single	Not employed	primary education	Center	794	21	12	12	8	53	19	14	14	11	58
Male	70	Widow	Employed	primary education	Center	795	20	8	14	8	50	12	12	12	11	47
Male	72	Widow	Employed	primary education	Center	782	28	8	15	9	60	10	11	13	11	45
Male	73	Widow	Employed	primary education	Center	785	29	8	15	8	60	10	11	13	11	45
Male	77	Widow	Employed	primary education	Center	1234	22	9	16	12	59	11	11	12	10	44
Male	70	Married	Employed	primary education	Center	1432	8	16	16	21	61	12	11	12	10	45
Male	72	Married	Not employed	primary education	Center	1324	8	16	16	20	60	12	10	14	10	46
Male	74	Married	Not employed	primary education	Center	1231	9	12	12	28	61	14	10	12	12	48
Male	72	Married	Not employed	primary education	Center	1212	8	12	12	29	61	12	10	11	13	46
Male	79	Married	Not employed	primary education	Center	1323	12	8	8	22	50	13	12	11	10	46
Male	73	Married	Not employed	primary education	Center	1342	12	8	8	14	42	13	13	11	13	50
Male	77	Widow	Not employed	primary education	Center	1432	14	8	8	13	43	12	10	11	12	45
Female	69	Married	Not employed	primary education	Center	1231	15	9	9	11	44	12	13	10	11	46
Female	75	Married	Not employed	high school education or diplom	Center	1233	15	8	8	11	42	14	12	10	11	47
Male	73	Divorced	Employed	primary education	Center	1321	22	12	12	12	58	12	11	10	13	46
Male	79	Divorced	Employed	primary education	Center	1243	21	12	12	13	58	11	11	12	12	46
Male	78	Divorced	Employed	primary education	Center	676	20	14	14	14	62	11	13	13	12	49
Male	76	Divorced	Employed	primary education	Center	876	28	15	15	15	73	11	12	10	10	43
Female	77	Married	Employed	primary education	Center	9654	29	15	15	16	75	11	12	13	11	47
Female	74	Married	Employed	bachelor	Center	876	22	16	16	16	70	10	19	12	10	51
Female	75	Married	Employed	primary education	Center	678	14	21	21	16	72	10	12	12	10	44
Female	75	Divorced	Employed	primary education	Center	783	13	22	22	12	69	11	10	12	11	44
Male	78	Married	Not employed	primary education	Center	781	11	21	21	12	65	11	10	13	12	46
Male	79	Married	Not employed	primary education	Center	674	11	20	20	8	59	11	11	10	12	44
Female	73	Married	Not employed	primary education	Center	1241	12	28	28	8	76	13	12	7	14	46
Male	74	Married	Not employed	primary education	Center	1431	13	29	16	21	79	13	12	19	12	56
Female	76	Married	Not employed	high school education or diplom	Center	1671	14	22	16	20	72	12	14	12	13	51
Female	77	Married	Not employed	primary education	Center	1673	15	16	12	28	71	12	12	10	13	47
Female	72	Married	Not employed	primary education	Center	1235	16	16	12	29	73	12	13	10	12	47
Female	74	Divorced	Not employed	primary education	Center	2314	16	12	8	22	58	13	13	11	12	49
Male	71	Married	Not employed	primary education	Center	1345	16	12	8	14	50	10	12	12	14	48
Male	73	Married	Not employed	primary education	Center	875	12	8	8	13	41	7	12	12	12	43
Female	74	Married	Not employed	primary education	Center	832	12	8	9	11	40	10	19	12	10	51
Male	72	Single	Not employed	primary education	Center	765	8	8	8	11	35	10	12	12	10	44
Male	71	Married	Employed	primary education	Center	764	8	9	12	12	41	11	10	12	11	44
Male	73	Married	Employed	primary education	Center	784	8	8	12	13	41	11	10	13	12	46
Female	79	Married	Employed	primary education	Center	924	9	12	14	14	49	11	11	10	12	44
Male	78	Married	Employed	primary education	Center	756	8	12	15	15	50	13	12	7	14	46
Male	69	Widow	Employed	primary education	Center	678	12	14	15	16	57	13	12	19	12	56
Female	72	Married	Employed	primary education	Center	875	12	15	16	16	59	12	14	12	13	51
Female	73	Married	Employed	primary education	Center	694	14	15	21	16	66	12	12	10	13	47
Female	62	Married	Not employed	primary education	Center	753	15	16	22	12	65	12	13	10	12	47
Male	73	Married	Not employed	primary education	Center	864	15	21	21	12	69	13	13	11	12	49
Male	79	Widow	Employed	primary education	Center	978	16	22	20	8	66	10	12	12	14	48
Male	78	Married	Employed	primary education	Center	894	21	21	16	21	79	7	12	12	12	43
Female	73	Married	Employed	primary education	Center	876	22	20	16	20	78	19	14	14	11	58
Male	74	Married	Not employed	primary education	Center	765	21	28	12	28	89	12	12	12	11	47
Female	63	Married	Employed	primary education	Center	794	20	16	12	29	77	10	11	13	11	45
Male	78	Married	Not employed	primary education	Center	795	28	16	8	22	74	10	11	13	11	45
Female	78	Married	Not employed	primary education	Center	782	29	12	8	14	63	11	11	12	10	44
Male	64	Married	Not employed	primary education	Center	785	22	12	8	13	55	12	11	12	10	45
Male	75	Married	Employed	high school education or diplom	Center	1234	14	8	9	11	42	12	10	14	10	46
Male	70	Married	Not employed	primary education	Center	1432	13	8	8	11	40	14	10	12	12	48
Female	72	Married	Not employed	primary education	Center	1324	11	8	12	12	43	12	10	11	13	46
Female	73	Married	Not employed	primary education	Center	1231	11	9	12	13	45	13	12	11	10	46
Female	77	Married	Not employed	bachelor	Center	1212	12	8	14	14	48	13	13	11	13	50
Male	70	Married	Not employed	primary education	Center	1323	13	12	15	15	55	12	10	11	12	45
Male	72	Married	Not employed	primary education	Center	1342	14	12	15	16	57	12	13	10	11	46
Male	75	Married	Not employed	high school education or diplom	Center	1432	15	14	16	16	61	14	12	10	11	47
Male	78	Married	Not employed	bachelor	Center	1231	16	15	21	16	68	12	11	10	13	46
Female	79	Married	Not employed	bachelor	Center	1233	16	15	22	12	65	11	11	12	12	46
Male	73	Married	Not employed	bachelor	Center	1321	16	16	21	12	65	11	13	13	12	49
Male	74	Widow	Not employed	bachelor	Center	1243	12	21	20	8	61	11	12	10	10	43
Male	76	Widow	Not employed	Master degree and PhD	Center	676	12	22	28	8	70	11	12	13	11	47
Male	77	Widow	Not employed	bachelor	Center	876	8	21	29	8	66	10	10	12	13	45
Female	70	Widow	Not employed	bachelor	Center	9654	8	20	22	9	59	10	11	11	12	44
Male	72	Widow	Not employed	bachelor	Center	876	8	28	8	12	56	10	19	12	10	51
Male	71	Widow	Not employed	high school education or diplom	Center	678	9	29	8	14	60	10	12	12	10	44
Female	70	Widow	Not employed	high school education or diplom	Center	783	8	16	21	15	60	11	10	12	11	44
Male	74	Widow	Not employed	high school education or diplom	Center	781	12	16	20	15	63	11	10	13	12	46
Male	72	Widow	Not employed	bachelor	Center	674	12	12	28	16	68	11	11	10	12	44
Male	76	Widow	Employed	bachelor	Center	1241	14	12	29	21	76	13	12	7	14	46
Male	73	Widow	Employed	bachelor	Center	1431	15	8	22	22	67	13	12	19	12	56
Male	79	Widow	Employed	Master degree and PhD	Center	1671	15	8	14	21	58	12	14	12	13	51
Male	78	Widow	Employed	bachelor	Center	1673	16	8	13	20	57	10	19	12	10	51
Male	76	Widow	Employed	bachelor	Center	1235	21	9	11	28	69	10	12	12	10	44
Male	77	Widow	Employed	bachelor	Center	2314	8	8	11	29	56	11	10	12	11	44
Male	74	Widow	Not employed	bachelor	Center	1345	8	12	12	16	48	11	10	13	12	46
Female	75	Married	Employed	bachelor	Center	875	8	12	13	16	49	11	11	10	12	44
Male	75	Married	Employed	bachelor	Center	832	9	14	14	12	49	13	12	7	14	46
Female	78	Married	Employed	high school education or diplom	Center	765	8	15	15	12	50	13	12	19	12	56
Male	79	Married	Employed	high school education or diplom	Center	764	12	15	16	14	57	12	14	12	13	51
Male	73	Married	Employed	high school education or diplom	Center	784	12	16	16	15	59	12	12	10	13	47
Male	74	Married	Employed	bachelor	Center	924	14	21	16	15	66	12	13	10	12	47
Male	76	Married	Employed	bachelor	Center	756	15	22	12	16	65	13	13	11	12	49
Female	77	Married	Not employed	bachelor	Center	678	15	21	12	21	69	10	12	12	14	48
Female	70	Widow	Not employed	high school education or diplom	Center	875	22	20	8	22	72	7	12	12	12	43
Female	72	Married	Not employed	high school education or diplom	Center	694	21	28	8	21	78	19	14	14	11	58
Male	71	Married	Not employed	high school education or diplom	Center	753	20	12	12	20	64	12	12	12	11	47
Male	70	Married	Not employed	high school education or diplom	Center	864	28	14	14	12	68	10	11	13	11	45
Female	74	Married	Not employed	high school education or diplom	Center	978	29	15	15	14	73	10	11	13	11	45
Male	72	Married	Not employed	bachelor	Center	894	22	15	15	15	67	11	11	12	10	44
Male	73	Widow	Not employed	bachelor	Center	876	14	16	16	15	61	12	11	12	10	45
Male	73	Widow	Not employed	bachelor	Center	765	13	21	21	16	71	12	10	14	10	46
Male	79	Widow	Not employed	high school education or diplom	Center	794	11	22	22	21	76	14	10	12	12	48
Male	78	Married	Not employed	high school education or diplom	Center	795	11	21	21	22	75	12	10	11	13	46
Male	76	Married	Not employed	high school education or diplom	Center	782	12	20	20	21	73	13	12	11	10	46
Male	78	Married	Not employed	high school education or diplom	Center	785	13	28	28	20	89	13	13	11	13	50
Male	77	Married	Not employed	bachelor	Center	1234	14	12	29	28	83	12	10	11	12	45
Male	76	Widow	Not employed	bachelor	Center	1432	15	14	16	29	74	12	13	10	11	46
Male	78	Widow	Employed	bachelor	Center	1324	16	15	16	16	63	14	12	10	11	47
Male	79	Widow	Employed	high school education or diplom	Center	1231	16	15	12	16	59	12	11	10	13	46
Male	76	Married	Employed	high school education or diplom	Center	1212	16	16	12	12	56	11	11	12	12	46
Female	69	Married	Employed	high school education or diplom	Center	1323	12	15	15	14	56	11	13	13	12	49
Female	69	Married	Not employed	bachelor	Center	1342	12	15	15	15	57	11	12	10	10	43
Female	72	Married	Not employed	bachelor	Center	1432	8	16	16	15	55	11	12	13	11	47
Male	74	Married	Not employed	bachelor	Center	1231	8	21	21	16	66	10	19	12	10	51
Male	75	Married	Not employed	high school education or diplom	Center	1233	8	22	22	21	73	10	12	12	10	44
Male	75	Married	Not employed	high school education or diplom	Center	1321	9	21	21	22	73	11	10	12	11	44
Male	76	Married	Not employed	high school education or diplom	Center	1243	8	20	20	21	69	11	10	13	12	46
Female	79	Married	Not employed	bachelor	Center	676	12	28	28	20	88	11	11	10	12	44
Female	76	Married	Not employed	bachelor	Center	876	12	12	29	28	81	13	12	7	14	46
Female	74	Married	Not employed	bachelor	Center	9654	14	14	16	29	73	13	12	19	12	56
Female	79	Married	Not employed	Master degree and PhD	Center	876	15	15	16	16	62	12	14	12	13	51
Male	77	Married	Not employed	Master degree and PhD	Center	678	15	15	15	14	59	12	12	10	13	47
Male	70	Married	Not employed	bachelor	Center	783	16	15	15	15	61	12	13	10	12	47
Male	74	Married	Not employed	bachelor	Center	781	21	16	16	15	68	13	13	11	12	49
Male	71	Married	Not employed	bachelor	Center	674	22	21	21	16	80	10	12	12	14	48
Male	72	Married	Not employed	Master degree and PhD	Center	1241	21	22	22	21	86	7	12	12	12	43
Male	74	Married	Not employed	Master degree and PhD	Center	1431	20	21	21	22	84	19	14	14	11	58
Male	71	Married	Not employed	Master degree and PhD	Center	1671	28	20	20	21	89	12	12	12	11	47
Male	71	Married	Not employed	bachelor	Center	1673	29	28	28	20	105	10	11	13	11	45
Male	73	Married	Not employed	bachelor	Center	1235	22	12	29	28	91	10	11	13	11	45
Female	73	Married	Not employed	bachelor	Center	2314	14	14	16	29	73	11	11	12	10	44
Female	78	Married	Not employed	Master degree and PhD	Center	1345	13	15	16	16	60	12	11	12	10	45
Female	74	Married	Not employed	Master degree and PhD	Center	875	11	9	11	28	59	12	10	14	10	46
Male	76	Married	Not employed	Master degree and PhD	Center	832	11	8	11	29	59	14	10	12	12	48
Male	74	Married	Not employed	bachelor	Center	678	12	12	12	16	52	12	10	11	13	46
Male	72	Married	Not employed	bachelor	Center	875	13	12	13	16	54	13	12	11	10	46
Female	70	Married	Not employed	bachelor	Center	694	14	14	14	12	54	13	13	11	13	50
Female	73	Married	Not employed	Master degree and PhD	Center	753	15	15	15	12	57	12	10	11	12	45
Female	77	Married	Not employed	Master degree and PhD	Center	864	16	15	16	14	61	12	13	10	11	46
Female	76	Married	Not employed	Master degree and PhD	Center	978	16	16	16	15	63	14	12	10	11	47
Female	69	Married	Not employed	Master degree and PhD	Center	894	16	21	16	15	68	12	11	10	13	46
Male	70	Married	Not employed	Master degree and PhD	Center	876	12	22	12	16	62	11	11	12	12	46
Male	76	Married	Not employed	bachelor	Center	765	12	21	12	21	66	11	13	13	12	49
Male	75	Divorced	Employed	bachelor	Center	794	8	20	8	22	58	11	12	10	10	43
Male	75	Married	Not employed	bachelor	Center	795	8	9	11	28	56	11	12	13	11	47
Male	78	Married	Not employed	Master degree and PhD	Center	782	8	8	11	29	56	10	10	12	13	45
Female	79	Married	Not employed	Master degree and PhD	Center	785	9	12	12	16	49	10	11	11	12	44
Male	73	Widow	Employed	Master degree and PhD	Center	1234	8	12	13	16	49	10	13	11	11	45
Female	74	Married	Not employed	high school education or diplom	Center	1432	12	14	14	12	52	12	12	13	10	47
Male	76	Married	Not employed	high school education or diplom	Center	1324	12	15	15	12	54	13	11	12	9	45
Male	77	Married	Employed	primary education	Center	1231	14	15	16	14	59	10	10	12	8	40
Male	70	Married	Employed	primary education	Center	1212	15	16	16	15	62	11	12	13	11	47
Female	72	Married	Employed	primary education	Center	1323	15	21	16	15	67	10	10	12	13	45
Male	71	Widow	Not employed	primary education	Center	1342	16	22	12	16	66	11	12	13	11	47
Male	70	Widow	Employed	primary education	Center	1432	21	21	12	21	75	10	10	12	13	45
Male	74	Widow	Employed	primary education	Center	1231	21	20	8	22	71	10	11	11	12	44
Female	72	Widow	Employed	primary education	Center	1233	16	28	8	21	73	10	13	11	11	45
Male	71	Widow	Employed	primary education	Center	345	20	12	12	20	64	12	12	13	10	47
Female	73	Married	Employed	primary education	Center	343	21	14	14	12	61	9	10	9	14	42
Male	76	Married	Not employed	primary education	Center	564	22	15	15	14	66	9	10	9	11	39
Male	78	Married	Not employed	primary education	Center	453	11	15	15	15	56	9	11	9	11	40
Male	76	Married	Not employed	primary education	Center	564	14	16	16	15	61	10	11	9	10	40
Male	74	Married	Not employed	high school education or diplom	Center	564	19	21	21	16	77	10	11	9	10	40
Male	75	Widow	Not employed	primary education	Center	123	18	21	20	22	81	10	11	9	10	40
Male	75	Married	Not employed	primary education	Center	345	17	21	21	11	70	11	11	9	10	41
Male	78	Married	Not employed	primary education	Center	343	22	21	22	14	79	11	11	9	11	42
Female	79	Married	Not employed	primary education	Center	564	21	20	11	19	71	11	11	9	11	42
Female	73	Married	Not employed	primary education	Center	453	21	8	17	20	66	11	11	9	11	42
Male	74	Divorced	Not employed	primary education	Center	564	21	12	16	21	70	17	10	9	11	47
Male	76	Married	Not employed	primary education	Center	564	17	12	20	17	66	14	10	9	11	44
Male	77	Married	Not employed	primary education	Center	123	22	14	21	18	75	9	9	9	11	38
Male	70	Married	Not employed	high school education or diplom	Center	321	21	15	17	19	72	9	9	9	11	38
Male	76	Married	Not employed	bachelor	Center	234	21	15	18	20	74	9	9	9	11	38
Male	71	Married	Not employed	Master degree and PhD	Center	123	21	21	20	22	84	9	9	9	10	37
Male	70	Married	Not employed	bachelor	Center	134	20	21	21	11	73	9	9	9	10	37
Male	75	Married	Not employed	bachelor	Center	123	8	21	22	14	65	9	9	9	9	36
Male	72	Married	Not employed	high school education or diplom	Center	134	12	20	11	19	62	8	9	9	9	35
Male	71	Married	Not employed	high school education or diplom	Center	135	12	8	17	20	57	8	9	9	9	35
Male	73	Married	Not employed	primary education	Center	543	14	12	16	21	63	8	9	9	9	35
Female	78	Married	Not employed	primary education	Center	432	15	12	20	17	64	8	9	9	9	35
Male	78	Married	Not employed	primary education	Center	543	15	14	21	18	68	8	9	9	9	35
Male	76	Married	Not employed	primary education	Center	123	16	15	17	19	67	10	9	9	9	37
Male	77	Married	Not employed	primary education	Center	324	21	15	18	20	74	9	9	9	9	36
Female	74	Widow	Not employed	primary education	Center	123	21	16	19	21	77	9	9	9	9	36
Female	75	Widow	Not employed	primary education	Center	543	19	21	20	22	82	9	9	9	9	36
Male	72	Widow	Not employed	high school education or diplom	Center	125	17	21	21	11	70	9	9	9	9	36
Male	76	Widow	Not employed	primary education	Center	321	16	19	22	14	71	9	9	9	9	36
Female	79	Widow	Not employed	primary education	Center	432	20	17	11	19	67	9	9	9	9	36
Male	73	Widow	Not employed	primary education	Center	134	21	16	14	18	69	8	9	9	9	35
Female	74	Widow	Not employed	primary education	Center	345	17	20	19	17	73	8	9	10	9	36
Male	76	Married	Not employed	high school education or diplom	Center	99	18	21	8	12	59	8	9	10	9	36
Female	77	Married	Not employed	high school education or diplom	Center	324	19	17	12	14	62	8	9	10	9	36
Male	70	Married	Not employed	high school education or diplom	Center	231	20	18	12	15	65	8	9	10	9	36
Female	72	Married	Not employed	primary education	Center	344	21	19	14	15	69	7	9	10	9	35
Male	71	Married	Not employed	primary education	Center	333	22	20	15	16	73	7	9	10	9	35
Male	70	Married	Employed	primary education	Center	442	11	21	15	21	68	7	9	10	9	35
Male	74	Married	Employed	bachelor	Center	123	14	22	16	21	73	7	9	10	9	35
Female	72	Married	Employed	bachelor	Center	432	19	11	21	19	70	6	9	12	9	36
Male	71	Widow	Employed	primary education	Center	124	18	14	21	17	70	6	9	11	9	35
Male	73	Married	Not employed	Master degree and PhD	Center	153	17	19	19	16	71	6	9	11	9	35
Male	79	Married	Not employed	Master degree and PhD	Center	453	22	18	17	20	77	7	9	11	9	36
Male	78	Married	Not employed	Master degree and PhD	Center	321	21	17	16	21	75	7	9	10	9	35
Male	76	Married	Not employed	Master degree and PhD	Center	432	21	22	20	17	80	7	10	10	9	36
Female	78	Married	Employed	primary education	Center	453	21	21	21	18	81	8	10	10	9	37
Male	74	Divorced	Employed	primary education	Center	213	21	21	17	19	78	8	10	9	9	36
Male	77	Married	Employed	primary education	Center	123	22	21	18	20	81	4	10	9	9	32
Male	76	Married	Employed	primary education	Center	432	11	20	19	21	71	9	10	9	9	37
Male	76	Married	Employed	primary education	Center	153	14	8	20	22	64	9	10	10	10	39
Female	69	Married	Employed	primary education	Center	213	19	12	21	8	60	9	10	10	10	39
Male	69	Married	Employed	primary education	Center	345	18	12	22	12	64	18	10	11	10	49
Male	69	Married	Not employed	high school education or diplom	Center	343	17	8	12	12	49	17	12	11	10	50
Male	70	Widow	Employed	primary education	Center	233	22	12	14	14	62	14	11	12	10	47
Male	70	Married	Employed	primary education	Center	432	21	12	15	15	63	11	11	11	10	43
Female	77	Married	Employed	primary education	Center	453	21	14	15	15	65	11	11	11	10	43
Male	76	Married	Employed	primary education	Center	234	21	15	16	16	68	10	10	11	10	41
Female	73	Married	Employed	primary education	Center	435	17	15	21	21	74	10	10	11	12	43
Male	77	Married	Employed	primary education	Center	342	22	16	21	21	80	10	10	17	11	48
Male	70	Married	Employed	primary education	Center	324	21	21	19	19	80	10	9	11	11	41
Male	70	Married	Not employed	primary education	Center	321	21	21	17	17	76	11	9	5	11	36
Male	70	Married	Not employed	primary education	Center	432	21	19	16	16	72	11	9	5	10	35
Female	77	Married	Not employed	primary education	Center	432	20	17	20	20	77	11	10	5	10	36
Male	72	Married	Not employed	high school education or diplom	Center	345	19	16	21	21	77	11	10	4	10	35
Female	77	Married	Not employed	primary education	Center	234	17	20	17	17	71	11	11	4	9	35
Male	77	Married	Not employed	primary education	Center	213	16	21	18	18	73	11	11	4	9	35
Male	73	Married	Not employed	primary education	Center	235	20	17	19	19	75	11	12	4	9	36
Male	76	Married	Not employed	primary education	Center	324	21	18	20	20	79	11	11	4	10	36
Male	76	Married	Employed	primary education	Center	234	17	19	21	21	78	10	11	5	10	36
Male	74	Married	Employed	high school education or diplom	Center	231	18	20	8	12	58	10	11	5	11	37
Female	75	Married	Employed	Master degree and PhD	Center	432	19	21	12	14	66	9	11	5	11	36
Male	75	Married	Employed	bachelor	Center	213	20	22	12	15	69	9	17	5	12	43
Male	78	Married	Employed	bachelor	Center	432	21	11	14	15	61	9	11	6	11	37
Male	79	Married	Employed	bachelor	Center	345	22	17	15	16	70	9	5	6	11	31
Female	73	Married	Employed	bachelor	Center	324	11	22	15	21	69	9	5	6	11	31
Female	74	Married	Employed	bachelor	Center	542	14	21	16	21	72	9	5	6	11	31
Male	76	Married	Employed	bachelor	Center	432	19	21	21	19	80	9	4	6	17	36
Female	77	Married	Not employed	primary education	Center	543	18	21	21	17	77	9	4	7	11	31
Male	70	Widow	Not employed	primary education	Center	213	17	17	19	16	69	9	4	7	5	25
Male	72	Widow	Not employed	primary education	Center	432	22	22	17	20	81	9	4	7	5	25
Male	71	Widow	Not employed	primary education	Center	153	21	21	16	21	79	9	4	7	5	25
Female	70	Widow	Not employed	primary education	Center	324	21	21	8	12	62	9	5	7	4	25
Male	74	Widow	Employed	primary education	Center	321	21	21	12	14	68	9	5	7	4	25
Male	72	Married	Employed	primary education	Center	453	17	20	12	15	64	9	5	8	4	26
[truncated: 5,501 more rows]
